# Supplementary material for: Lifespan Extension Conferred by Endoplasmic Reticulum Secretory Pathway Deficiency Requires Induction of the Unfolded Protein Response
Source: PLoS Genet. 2014 Jan 2;10(1):e1004019. doi: 10.1371/journal.pgen.1004019 (PMC3879150; doi:10.1371/journal.pgen.1004019)
Supplement: Table S1 — Replicative lifespan analysis of ER stress response gene deletion strains. (XLS) [file pgen.1004019.s007.xls]

## Sheet: Sheet1
Table S1. Replicative lifespan analysis of ER stress response gene deletion strains
	MATa Deletion Set						MATα Deletion Set
	Deletion	Deletion	WT	WT	%	Ranksum	Deletion	Deletion	WT	WT	%	Ranksum
Genotype	Mean	N	Mean	N	Change	P-Value	Mean	N	Mean	N	Change	P-Value
UPR
ire1Δ	26	170	27.1	170	-4.05904	0.2352	26.3	145	25.6	145	2.73438	0.219264
hac1Δ	23.8	140	26.1	140	-8.81226	0.0354	32.2	80	28.1	80	14.5907	0.002
Oxidoreductases
ero1-DAmP	27.2917	120	21.2917	120	28.18	0.000130755	30.65	40	23.95	40	27.9749	0.00395235
eug1Δ	30.1	120	24.8	120	21.371	< 0.0001	29.4	85	29.1	105	1.03093	0.881827
mpd1Δ	26.4	90	24.7	90	6.88259	0.3811	32	25	19.8	25	61.6162	0.00175089
pdi1-DAmP	24.7	70	25.2	70	-1.98413	0.6599
ERAD
hrd1Δ	24.9	140	26.1	140	-4.5977	0.3664	32.7	185	24.2	224	35.124	< 0.0001
der1Δ	21.8	110	26.2	110	-16.7939	0.001	33.3	185	24.2	204	37.6033	< 0.0001
sel1Δ	20.2	69	26.1	70	-22.6054	0.0002	19.8	50	26.6	50	-25.7	< 0.0001
N-linked glycosylation
alg12Δ	28.9	160	25.6	160	13.2	0.0009	32.3	185	27	244	19.6296	< 0.0001
alg3Δ	28.9	150	26.2	150	10.3053	0.0136	27.9	90	25.6	90	8.98437	0.0562
die2Δ	21.3	70	26.1	70	-18.3908	0.0021	20.8	10	21.8	10	-4.58716	0.675778
ost3Δ	28.4	70	23.7	70	19.8312	0.0097	28.8	5	24	5	20	0.222222
ost6Δ	25.8	70	23.6	70	9.32203	0.1495	22	10	31.6	10	-30.3797	0.139893
Protein trafficking
bst1Δ	32.9	180	25.2	160	30.5556	< 0.0001	37	55	30.2	85	22.5166	0.000603
Chaperones
kar2-DAmP	15.5	70	25.2	70	-38.4921	< 0.0001
