# Supplementary material for: Lifespan Extension Conferred by Endoplasmic Reticulum Secretory Pathway Deficiency Requires Induction of the Unfolded Protein Response
Source: PLoS Genet. 2014 Jan 2;10(1):e1004019. doi: 10.1371/journal.pgen.1004019 (PMC3879150; doi:10.1371/journal.pgen.1004019)
Supplement: Table S3 — Genes whose footprint coverage was changed more than 1.5-fold by tunicamycin treatment. (XLSX) [file pgen.1004019.s009.xlsx]

## Sheet: Sheet1
Table S3. Genes whose footprint coverage was changed more than 1.5-fold by tunicamycin treatment (170 genes)
ORF	Log2	Name	SGD description
YFL031W	5.01788	HAC1	Transcriptional activator HAC1; Transcriptional activator involved in the unfolded protein response (UPR) pathway. Recognizes and binds to the UPR element (UPRE) in the promoter of UPR-regulated genes such as KAR2, PDI1, EUG1 and FKB2. Increases the synthesis of endoplasmic reticulum-resident proteins required for protein folding as well as components of the secretory pathway
YBR056W-A	2.29307	YBR056W-A	Dubious open reading frame unlikely to encode a protein, based on available experimental and comparative sequence data; partially overlaps the dubious ORF YBR056C-B
YMR316W	2.28864	DIA1	Protein DIA1 (Digs into agar protein 1); Involved in regulation of invasive growth
YOL031C	2.23272	SIL1	Nucleotide exchange factor SIL1 precursor (Protein SLS1); Required for protein translocation and folding in the endoplasmic reticulum (ER). Functions as a nucleotide exchange factor for the ER lumenal chaperone KAR2
YML130C	2.13151	ERO1	Endoplasmic oxidoreductin-1 precursor (EC 1.8.4.-) (Endoplasmic oxidoreductase protein 1); Essential oxidoreductase that oxidizes proteins in the endoplasmic reticulum to produce disulfide bonds. Acts by oxidizing directly PDI1 isomerase through a direct disulfide exchange. Does not act as a direct oxidant of folding substrate, but relies on PDI1 to transfer oxidizing equivalent. Also able to oxi…
YJL034W	1.74098	KAR2	78 kDa glucose-regulated protein homolog precursor (GRP 78) (Immunoglobulin heavy chain-binding protein homolog) (BiP); Probably plays a role in facilitating the assembly of multimeric protein complexes inside the ER. Is required for secretory polypeptide translocation. May physically associate with SEC63 protein in the endoplasmic reticulum and this interaction may be regulated by ATP hydrolysis
YGL126W	1.73615	SCS3	Protein SCS3; Appears to be involved in the synthesis of inositol phospholipids from inositol
YMR184W	1.65516	ADD37	Uncharacterized protein YMR184W; Involved in ER-associated protein degradation (ERAD)
YOR288C	1.6544	MPD1	Protein disulfide-isomerase MPD1 precursor (EC 5.3.4.1); Participates in the folding of proteins containing disulfide bonds
YDL124W	1.64536	YDL124W	NADPH-dependent alpha-keto amide reductase (EC 1.2.1.-) (AKR-E) (YKAR); Reduces aromatic alpha-keto amides, aliphatic and aromatic alpha-keto esters, but not beta-keto esters
YGR161C	1.57493	RTS3	Uncharacterized protein YGR161C; May be a component of a protein phosphatase type 2A (PP2A) complex
YLR099C	1.51489	ICT1	Putative serine protease ICT1 (EC 3.4.21.-) (Increased copper tolerance protein 1); Lysophosphatidic acid acyltransferase involved in membrane remodeling leading to increased organic solvent tolerance. Involved in resistance to azoles and copper
YOL016C	1.32011	CMK2	Calcium/calmodulin-dependent protein kinase II (EC 2.7.11.17); Important in cellular regulation
YDR528W	1.31194	HLR1	Protein HLR1 (LRE1 homolog); Involved in cell wall composition and integrity and response to osmotic stress
YNR075W	1.28702	COS10	Protein COS10
YNR060W	1.2714	FRE4	Ferric reductase transmembrane component 4 precursor (EC 1.16.1.7) (Ferric-chelate reductase 4); Siderophore-iron reductase responsible for reducing extracellular iron prior to import. Catalyzes the reductive uptake of Fe(3+) bound to dihydroxamate rhodotorulic acid. Fe(3+) is reduced to Fe(2+), which then dissociates from the siderophore and can be imported by the high-affinity Fe(2+) transport …
YGL127C	1.2615	SOH1	Mediator of RNA polymerase II transcription subunit 31 (Mediator complex subunit 31) (Hpr1 suppressor protein 1); Component of the Mediator complex, a coactivator involved in the regulated transcription of nearly all RNA polymerase II-dependent genes. Mediator functions as a bridge to convey information from gene-specific regulatory proteins to the basal RNA polymerase II transcription machinery.…
YBR066C	1.25948	NRG2	Probable transcriptional regulator NRG2; Transcriptional repressor (By similarity)
YJL073W	1.21822	JEM1	DnaJ-like chaperone JEM1 precursor (DnaJ-like protein of the ER membrane 1); Acts as a DnaJ-like chaperone required for nuclear membrane fusion during mating
YGR008C	1.20213	STF2	ATPase-stabilizing factor 15 kDa protein; This is one of two stabilizing factors of the inactive mitochondrial F0F1-ATPase. It binds to the F0 part and facilitates the binding of both the inhibitor and the 9 kDa protein to F1
YCL044C	1.18595	MGR1	Uncharacterized protein YCL044C; Component of the mitochondrial inner membrane i-AAA protease supercomplex required for mitochondrial inner membrane protein turnover. Together with MGR3, functions in an adapter complex that targets substrates to the i-AAA protease for degradation. Required for growth of cells lacking the mitochondrial genome
YHR043C_YHR044C	1.18187	DOG2	2-deoxyglucose-6-phosphate phosphatase 2 (EC 3.1.3.68) (2-DOG-6-P 2) (2-deoxyglucose-6-phosphatase 2); Active on 2-DOG-6P, not very active on fructose-1p
YJL035C	1.166	TAD2	tRNA-specific adenosine deaminase subunit TAD2 (EC 3.5.4.-) (tRNA- specific adenosine-34 deaminase subunit TAD2); Deaminates adenosine-34 to inosine in many tRNAs
YLR126C	1.1591	YLR126C	Putative glutamine amidotransferase YLR126C (EC 2.4.2.-); May have a role in copper and iron homeostasis
YDR518W	1.14827	EUG1	Protein disulfide-isomerase EUG1 precursor (EC 5.3.4.1) (PDI) (Endoplasmic reticulum protein EUG1); Probably interacts with nascent polypeptides in the endoplasmic reticulum. It is an essential gene only in the absence of PDI. Its native disulfide isomerase activity is very low
YMR251W-A	1.10213	HOR7	Protein HOR7 precursor (Protein A0.5)
YOR321W	1.09812	PMT3	Dolichyl-phosphate-mannose--protein mannosyltransferase 3 (EC 2.4.1.109); Transfers mannose from Dol-P-mannose to Ser or Thr residues on proteins (By similarity)
YLR194C	1.09273	YLR194C	Cell wall protein YLR194C precursor; Involved in cell wall maintenance
YBL033C	1.07565	RIB1	GTP cyclohydrolase-2 (EC 3.5.4.25) (GTP cyclohydrolase II); Catalyzes the conversion of GTP to 2,5-diamino-6- ribosylamino-4(3H)-pyrimidinone 5'-phosphate (DARP), formate and pyrophosphate (By similarity)
YBL029C-A	1.07384	YBL029C-A	Uncharacterized protein YBL029C-A
YJL091C	1.06753	GWT1	GPI-anchored wall transfer protein 1 (EC 2.3.-.-); Probable acetyltransferase, which acetylates the inositol ring of phosphatidylinositol during biosynthesis of GPI- anchor. Acetylation during GPI-anchor biosynthesis is not essential for the subsequent mannosylation and is usually removed soon after the attachment of GPIs to proteins
YOL108C	1.06582	INO4	Protein INO4; Transcriptional activator of phospholipid synthetic genes (such as INO1, CHO1/PSS, CHO2/PEM1, OPI3/PEM2, etc.)
YLR120C	1.06292	YPS1	Aspartic proteinase 3 precursor (EC 3.4.23.41) (Yapsin-1); Cleaves proteins C-terminally to mono- and paired-basic residues. Involved in the shedding of a subset of GPI-anchored plasma membrane proteins from the cell surface, including itself, GAS1 and MSB2. May also play a role in the maturation of GPI- mannoproteins associated with the cell wall. Can process the alpha-mating factor precursor. R…
YIL108W	1.05922	YIL108W	Putative zinc metalloproteinase YIL108W (EC 3.4.24.-)
YKL165C	1.05877	MCD4	GPI ethanolamine phosphate transferase 1 (EC 2.-.-.-) (Morphogenesis checkpoint-dependent protein 4) (Supersecretion of u-PA protein 21); Ethanolamine phosphate transferase involved in glycosylphosphatidylinositol-anchor biosynthesis. Transfers ethanolamine phosphate to the first alpha-1,4-linked mannose of the glycosylphosphatidylinositol precursor of GPI-anchor. Ethanolamine phosphate on the al…
YGR032W	1.04467	GSC2	1,3-beta-glucan synthase component GLS2 (EC 2.4.1.34) (1,3-beta-D- glucan-UDP glucosyltransferase); Alternate catalytic subunit of the 1,3-beta-glucan synthase (GS). Synthesizes 1,3-beta-glucan, a major structural component of the yeast cell wall. Required for spore wall assembly. Negative regulation of activity by SMK1 is important for spore wall deposition. Activity is positively regulated by R…
YDL193W	1.03845	NUS1	Probable undecaprenyl pyrophosphate synthetase (EC 2.5.1.31) (UPP synthetase) (Di-trans,poly-cis-decaprenylcistransferase) (Undecaprenyl diphosphate synthase) (UDS) (Nuclear undecaprenyl pyrophosphate synthase 1); Generates undecaprenyl pyrophosphate (UPP) from isopentenyl pyrophosphate (IPP) (By similarity)
YBR201W	1.03719	DER1	Degradation in the endoplasmic reticulum protein 1; Specifically required for the degradation process of misfolded endoplasmic reticulum (ER) luminal proteins. Probably participates in the transfer of misfolded proteins from the ER to the cytosol, where they are destroyed by the proteasome in a ubiquitin-dependent manner
YKL073W	1.03335	LHS1	Heat shock protein 70 homolog LHS1 precursor; Chaperone required for protein translocation and folding in the endoplasmic reticulum
YNL245C	1.01669	CWC25	Pre-mRNA-splicing factor CWC25 (Complexed with CEF1 protein 25); Involved in pre-mRNA splicing
YDR503C	1.00954	LPP1	Lipid phosphate phosphatase 1 (EC 3.1.3.-) (Phosphatidate phosphatase) (EC 3.1.3.4); Catalyzes the dephosphorylation of diacylglycerol phosphate (DGPP) to phosphatidate (PA) and the subsequent dephosphorylation of PA to diacylglycerol (DAG). Together with DPP1, regulates intracellular DGPP and PA levels which are phospholipid molecules believed to play a signaling role in stress response. Can als…
YLR104W	1.00825	YLR104W	Uncharacterized protein YLR104W precursor
YMR214W	1.00659	SCJ1	DnaJ-related protein SCJ1 precursor (J protein SCJ1); Regulates protein folding in the endoplasmic reticulum lumen. Probably acts as a J-protein for the Hsp70-type chaperone KAR2 by stimulating its ATP-dependent reaction cycle and initiating folding reactions. Also involved in the endoplasmic reticulum-associated degradation (ERAD) process. Cooperates with KAR2 and another J-protein JEM1 to facil…
YGR028W	1.00216	MSP1	Protein MSP1 (TAT-binding homolog 4); Involved in intramitochondrial sorting of proteins
YFR042W	0.995301	KEG1	Uncharacterized membrane protein YFR042W; Involved in the biosynthesis of (1->6)-beta-D-glucan polymers of the cell wall. Required for viability. Involved in maintaining chromosome stability
YKL206C	0.981066	ADD66	Uncharacterized protein YKL206C; Involved in 20S proteasome assembly. Required for maximal proteasome activity. Affects the chymotrypsin-like activity of the proteasome. Can be degraded by the proteasome. Involved in the endoplasmic reticulum-associated degradation (ERAD)
YDL130W-A	0.980493	STF1	ATPase-stabilizing factor 9 kDa, mitochondrial precursor; This is 1 of 2 proteins that can stabilize the ATPase- inhibitor complex, which normally dissociates when externally added ATP has been consumed
YPR116W	0.94961	YPR116W	Uncharacterized mitochondrial protein YPR116W
YFR041C	0.949456	ERJ5	Uncharacterized J domain-containing protein YFR041C precursor
YDR411C	0.925302	DFM1	DER1-like family member protein 1; May be involved in the degradation process of some misfolded endoplasmic reticulum (ER) luminal proteins. Its precise role is however unclear and its inability to complement der1 mutations, suggests either that it is not involved in degradation process of misfolded proteins, or that it participates in the destruction of specific misfolded ER luminal proteins
YDR482C	0.918282	CWC21	Pre-mRNA-splicing factor CWC21 (Complexed with CEF1 protein 21); Involved in pre-mRNA splicing
YJR022W	0.904029	LSM8	U6 snRNA-associated Sm-like protein LSm8; Component of the nuclear LSM2-LSM8 complex, which is involved in splicing of nuclear mRNAs. LSM2-LSM8 associates with multiple snRNP complexes containing the U6 snRNA (U4/U6 snRNP, U4/U6.U5 snRNP, and free U6 snRNP). It binds directly to the U6 snRNA and plays a role in the biogenesis and stability of the U6 snRNP and U4/U6 snRNP complexes. It probably al…
YNL049C	0.900588	SFB2	SED5-binding protein 2 (SEC24-related protein 2); Component of the COPII coat, that covers ER-derived vesicles involved in transport from the endoplasmic reticulum to the Golgi apparatus. COPII acts in the cytoplasm to promote the transport of secretory, plasma membrane, and vacuolar proteins from the endoplasmic reticulum to the Golgi complex
YOL013C	0.896256	HRD1	ERAD-associated E3 ubiquitin-protein ligase HRD1 (EC 6.3.2.-) (HMG-CoA reductase degradation protein 1); Component of the endoplasmic reticulum quality control (ERQC) system also called ER-associated degradation (ERAD) involved in ubiquitin-dependent degradation of missfolded endoplasmic reticulum proteins. Provides the core ubiquitin ligase (E3) activity in ERAD, recruiting QRI8/UBC7 for substra…
YAR003W	0.88151	SWD1	COMPASS component SWD1 (Complex proteins associated with SET1 protein SWD1) (Set1C component SWD1); The COMPASS (Set1C) complex specifically mono-, di- and trimethylates histone H3 to form H3K4me1/2/3, which subsequently plays a role in telomere length maintenance and transcription elongation regulation
YDR400W	0.875751	URH1	Uridine nucleosidase (EC 3.2.2.3) (Uridine ribohydrolase); Also acts on cytidine
YLR350W	0.861225	ORM2	Protein ORM2
Q0250	0.830058	COX2	Cytochrome c oxidase subunit 2 precursor (EC 1.9.3.1) (Cytochrome c oxidase polypeptide II); Cytochrome c oxidase is the component of the respiratory chain that catalyzes the reduction of oxygen to water. Subunits 1- 3 form the functional core of the enzyme complex. Subunit 2 transfers the electrons from cytochrome c via its binuclear copper A center to the bimetallic center of the catalytic subu…
YOR383C	0.825887	FIT3	Facilitator of iron transport 3 precursor; Involved in the uptake of non-siderophore and siderohpore sources of iron. Has a role in the retention of iron in the cell wall and periplasmic space
YBR233W	0.819372	PBP2	PAB1-binding protein 2
YNL111C	0.804982	CYB5	Cytochrome b5; Membrane bound hemoprotein which function as an electron carrier for several membrane bound oxygenases. It plays a role in fatty-acid desaturation and is also involved in several steps of the sterol biosynthesis pathway, particularly in the 4- demethylation of the 4,4'-dimethyl zymosterol
YOR069W	0.80285	VPS5	Vacuolar protein sorting-associated protein 5 (Vacuolar protein- targeting protein 5) (Carboxypeptidase Y-deficient protein 10); Plays a role in vesicular protein sorting. Required for retention of late Golgi membrane proteins and vacuolar biogenesis. Component of the membrane-associated retromer complex which is essential in endosome-to-Golgi retrograde transport. The VPS5- VPS17 subcomplex may …
YDR210W	0.797194	YDR210W	Uncharacterized protein YDR210W
YLR429W	0.795309	CRN1	Coronin-like protein
YHL047C	0.791075	ARN2	Siderophore iron transporter ARN2 (Triacetylfusarinine C transporter 1) (Triacetylfusarinine C permease); Involved in the transport of siderophore triacestylfusarinine C and so has a role in iron homeostasis
YNL148C	0.790477	ALF1	Tubulin-specific chaperone B (Tubulin folding cofactor B) (Alpha- tubulin formation protein 1); Acts to sequester alpha-tubulin from interaction with beta-tubulin, raising the possibility that it plays a regulatory role in the formation of the tubulin heterodimer
YGL073W	0.779275	HSF1	Heat shock factor protein (HSF) (Heat shock transcription factor) (HSTF); DNA-binding protein that specifically binds heat shock promoter elements (HSE) and activates transcription. Also required for growth at normal temperatures
YKL104C	0.775782	GFA1	Glucosamine--fructose-6-phosphate aminotransferase [isomerizing] (EC 2.6.1.16) (Hexosephosphate aminotransferase) (D-fructose-6- phosphate amidotransferase) (GFAT); Involved in amino sugar synthesis (formation of chitin, supplies the amino sugars of asparagine-linked oligosaccharides of glycoproteins)
YEL060C	0.771033	PRB1	Cerevisin precursor (EC 3.4.21.48) (Vacuolar protease B) (Proteinase YSCB); Among other substrates, acts on yscA (PEP4) to activate it by processing its Pro-peptide
YDR476C	0.768872	YDR476C	Uncharacterized protein YDR476C
YBL040C	0.759519	ERD2	ER lumen protein retaining receptor (HDEL receptor); Required for the retention of luminal endoplasmic reticulum proteins. Determines the specificity of the luminal ER protein retention system. Also required for normal vesicular traffic through the Golgi. This receptor strongly recognizes H-D- E-L and weakly recognizes D-D-E-L and K-D-E-L
YDL110C	0.757547	TMA17	Translation machinery-associated protein 17
YAL007C	0.75267	ERP2	Protein ERP2 precursor; Involved in vesicular protein trafficking
YDR519W	0.752185	FPR2	FK506-binding protein 2 precursor (EC 5.2.1.8) (Peptidyl-prolyl cis- trans isomerase) (PPIase) (Rotamase) (FKBP-13) (FKBP-15); PPIases accelerate the folding of proteins. It catalyzes the cis-trans isomerization of proline imidic peptide bonds in oligopeptides. FKBP-13 may play a role in protein trafficking in the ER
YHR017W	0.747672	YSC83	Uncharacterized protein YHR017W
YOR220W	0.74756	RCN2	Regulator of calcineurin 2 (Weak suppressor of PAT1 ts protein 1)
YNR019W	0.737456	ARE2	Sterol O-acyltransferase 2 (EC 2.3.1.26) (Sterol-ester synthase 2); Ensures probably most of the acyltransferase activity. Suppression of ARE2 reduces sterol ester levels to 25% of the normal value
YOR344C	0.735361	TYE7	Serine-rich protein TYE7 (Basic-helix-loop-helix protein SGC1); Transcriptional activator of glycolytic gene expression, such as enolase genes (ENO1 and ENO2), glyceraldehyde-3-phosphate dehydrogenase gene (TDH), phosphoglycerate kinase (PGK1), phosphoglycerate mutase (PGM1), pyruvate kinase (PYK1) and triosephosphate isomerase (TPI1) genes. Binds DNA on E-box motifs: 5'-CANNTG-3'
YPL094C	0.733682	SEC62	Translocation protein SEC62 (Sec62/63 complex 30 kDa subunit); Acts as component of the Sec62/63 complex which is involved in SRP-independent post-translational translocation across the endoplasmic reticulum (ER) and functions together with the Sec61 complex and KAR2 in a channel-forming translocon complex. In an initial step, the signal sequence seems to bind simultaneously to SEC61 and SEC62. S…
YOL159C-A	0.731183	YOL159C-A	Uncharacterized protein YOL159C-A
YDR391C	0.730843	YDR391C	Uncharacterized protein YDR391C
YBR005W	0.73004	RCR1	Protein RCR1 (Resistance to Congo red protein 1); Regulates chitin deposition in the cell wall
YLR292C	0.728328	SEC72	Translocation protein SEC72 (Sec62/63 complex 23 kDa subunit) (p23); Acts as non-essential component of the Sec62/63 complex which is involved in SRP-independent post-translational translocation across the endoplasmic reticulum (ER) and functions together with the Sec61 complex and KAR2 in a channel-forming translocon complex. A cycle of assembly and disassembly of Sec62/63 complex from SEC61 may…
YCR075W-A	0.72527	YCR075W-A	Uncharacterized protein YCR075W-A
YPR079W	0.714424	MRL1	Mannose 6-phosphate receptor-like protein 1 precursor; Sorting receptor involved in the transport of vacuolar enzymes from the Golgi complex to the vacuole. Involved in the delivery and maturation of PEP4 (vacuolar proteinase A) and PRB1 (vacuolar proteinase B)
YKL061W	0.710858	YKL061W	Uncharacterized protein YKL061W
YNL286W	0.70501	CUS2	Uncharacterized RNA-binding protein YNL286W
YOR130C	0.703478	ORT1	Mitochondrial ornithine carrier protein; Required for arginine biosynthesis. May participate in the export of matrix-made ornithine into the cytosol
YJL031C	0.700772	BET4	Geranylgeranyl transferase type-2 subunit alpha (EC 2.5.1.60) (Geranylgeranyl transferase type II subunit alpha) (Type II protein geranyl-geranyltransferase subunit alpha) (GGTase-II-alpha) (PGGT) (YPT1/SEC4 proteins geranylgeranyltransferase subunit alph; Catalyzes the transfer of a geranyl-geranyl moiety from geranyl-geranyl pyrophosphate to proteins having the C-terminal -XCC or -XCXC, where b…
YKL174C	0.689206	TPO5	Polyamine transporter TPO5; Required for polyamine transport. Transports putrescine effectively and spermidine less effectively
YLL058W	0.688454	YLL058W	Putative cystathionine gamma-synthase YLL058W (EC 2.5.1.48) (O- succinylhomoserine (thiol)-lyase)
YDR320C	0.680906	SWA2	Auxilin-like clathrin uncoating factor SWA2 (DnaJ-related protein SWA2) (J protein SWA2) (Synthetic lethal with ARF1 protein 2) (Bud site selection protein 24); Cofactor for the uncoating of clathrin-coated vesicles (CCVs) by Hsp70-type chaperones (SSA1/2/3 and SSB1/2). Coat disassembly is important for fusion of vesicles with target membranes and for recycling components of clathrin coats to the…
YPR010C-A	0.671833	YPR010C-A	UPF0495 protein YPR010C-A
YDR374W-A	0.668318	YDR374W-A	Uncharacterized protein YDR374W-A
YGL248W	0.668027	PDE1	3',5'-cyclic-nucleotide phosphodiesterase 1 (EC 3.1.4.17) (PDEase 1) (Low-affinity cAMP phosphodiesterase) (3':5'-CNP); Controls the level of cAMP in yeast cells, together with the high-affinity cAMP phosphodiesterase (PDE2)
YBR171W	0.66554	SEC66	Translocation protein SEC66 (Sec62/63 complex 31.5 kDa subunit) (Protein HSS1); Acts as component of the Sec62/63 complex which is involved in SRP-independent post-translational translocation across the endoplasmic reticulum (ER) and functions together with the Sec61 complex and KAR2 in a channel-forming translocon complex. A cycle of assembly and disassembly of Sec62/63 complex from SEC61 may go…
YOR236W	0.663604	DFR1	Dihydrofolate reductase (EC 1.5.1.3)
YDR533C	0.662593	HSP31	Probable chaperone protein HSP31 (EC 3.2.-.-) (Heat shock protein 31); Probable protease. May act as a chaperone
YMR013C	0.662077	SEC59	Dolichol kinase (EC 2.7.1.108); Involved in the synthesis of the sugar donor Dol-P-Man which is required in the synthesis of N-linked and O-linked oligosaccharides and for that of GPI anchors. It is required for spore germination. Has an essential role in cellular metabolism
YGR284C	0.659437	ERV29	ER-derived vesicles protein ERV29; Constituent of COPII-coated endoplasmic reticulum- derived transport vesicles. Required for efficient transport of a subset of secretory proteins to the Golgi. The C-terminal di- lysine motif is required for exit from the endoplasmic reticulum. Required directly for packaging glycosylated pro-alpha-factor into COPII vesicles. Facilitates retrograde transport fro…
YGL166W	0.64328	CUP2	Transcriptional activator protein ACE1 (Copper-fist transcription factor); Trans-acting regulatory protein that activates transcription of the CUP1 gene (metallothionein) in response to copper ions. Binds to the CUP1 UAS sequence 5'-GCTTCTTTTCCGCTGA- 3'. Binds DNA only in presence of copper or silver. Copper seems to alter the conformation of the protein
YNL015W	0.640757	PBI2	Protease B inhibitors 2 and 1 (Proteinase inhibitor I(B)2); These inhibitors probably regulate protease B (yscB) activity during limited proteolysis. PBI2 is a componnet of the LMA1 complex, which is involved in the facilitation of vesicle fusion such as homotypic vacuole and ER-derived COPII vesicle fusion with the Golgi
YPL110C	0.634231	GDE1	Glycerophosphodiester phosphodiesterase GDE1 (EC 3.1.4.46); Glycerophosphocholine glycerophosphodiesterase responsible for the hydrolysis of intracellular glycerophosphocholine into glycerol-phosphate and choline. The choline is used for phosphatidyl-choline synthesis. Required for utilization of glycerophosphocholine as phosphate source
YDL085C-A	0.624797	YDL085C-A	SERF-like protein YDL085C-A
YDR258C	0.620665	HSP78	Heat shock protein 78, mitochondrial precursor; Required, in concert with mitochondrial Hsp70 (SSC1), for the dissociation, resolubilization and refolding of aggregates of damaged proteins in the mitochondrial matrix after heat stress. May extracts proteins from aggregates by unfolding and threading them in an ATP-dependent process through the axial channel of the protein hexamer, after which the…
YBR137W	0.611536	YBR137W	UPF0303 protein YBR137W
YDR248C	0.606975	YDR248C	Probable gluconokinase (EC 2.7.1.12) (Gluconate kinase)
YPL267W	-0.600029	ACM1	APC/C-CDH1 modulator 1; Negative regulator of GDH1, the activator protein that regulates the ubiquitin ligase activity and substrate specificity of the anaphase promoting complex/cyclosome (APC/C), and which is required for exit from mitosis, cytokinesis and formation of prereplicative complexes in G1
YFR053C	-0.600114	HXK1	Hexokinase-1 (EC 2.7.1.1) (Hexokinase-A) (Hexokinase PI)
YMR059W	-0.601516	SEN15	tRNA-splicing endonuclease subunit SEN15 (tRNA-intron endonuclease SEN15) (Splicing endonuclease of 15 kDa); Non-catalytic subunit of the tRNA-splicing endonuclease complex, a complex responsible for identification and cleavage of the splice sites in pre-tRNA. It cleaves pre-tRNA at the 5' and 3' splice sites to release the intron. The products are an intron and two tRNA half-molecules bearing 2'…
YCL058W-A	-0.602032	YCL058W-A	Uncharacterized protein YCL058W-A
YDR252W	-0.607952	BTT1	Nascent polypeptide-associated complex subunit beta-2 (NAC-beta-2) (Beta-2-NAC) (BTF3 homolog BTT1); Acts as component of the nascent polypeptide-associated complex (NAC), which promotes mitochondrial protein import by enhancing productive ribosome interactions with the outer mitochondrial membrane. Also blocks the inappropriate interaction of ribosomes translating non-secretory nascent polypepti…
YOR342C	-0.609735	YOR342C	Uncharacterized protein YOR342C
YML015C	-0.612109	TAF11	Transcription initiation factor TFIID subunit 11 (TBP-associated factor 11) (TBP-associated factor 40 kDa) (P40) (TAFII-40) (TAFII40); Functions as a component of the DNA-binding general transcription factor complex TFIID. Binding of TFIID to a promoter (with or without TATA element) is the initial step in pre- initiation complex (PIC) formation. TFIID plays a key role in the regulation of gene e…
YGL116W	-0.614652	CDC20	APC/C activator protein CDC20 (Cell division control protein 20); Activator protein that regulates the ubiquitin ligase activity and substrate specificity of the anaphase promoting complex/cyclosome (APC/C). At the metaphase-to-anaphase transition, recognizes and binds proteins containing a D-box including the B-type cyclins CLB2 and CLB5, HSL1 and securin PDS1, and recruits them in a C-box-depen…
YLR439W	-0.616607	MRPL4	54S ribosomal protein L4, mitochondrial precursor (YmL4)
YIL140W	-0.623405	AXL2	Protein AXL2 precursor (Suppressor of RHO3 protein 4); Required for axial budding pattern. Acts as an anchor to help direct new growth components and/or polarity establishment components to the cortical axial budding site
YLR023C	-0.623832	IZH3	ADIPOR-like receptor IZH3 (Implicated in zinc homeostasis protein 3); ADIPOR-like receptor involved in zinc metabolism either by altering membrane sterol content or by directly altering cellular zinc levels
YCR063W	-0.625335	BUD31	Bud site selection protein 31; Important for bud site selection
YKL099C	-0.627257	UTP11	U3 small nucleolar RNA-associated protein 11 (U3 snoRNA-associated protein 11) (U three protein 11); Involved in nucleolar processing of pre-18S ribosomal RNA (By similarity)
YNR024W	-0.627897	YNR024W	Uncharacterized protein YNR024W; Involved in surveillance of pre-rRNAs and pre-mRNAs, and the degradation of cryptic non-coding RNAs (ncRNA) derived from intergenic regions and the ribosomal DNA spacer heterochromatin. Binds RNA
YPL026C	-0.631964	SKS1	Serine/threonine-protein kinase SKS1 (EC 2.7.11.1) (Suppressor kinase of SNF3); May have a role in glucose regulation
YNR020C	-0.641665	ATP23	Metalloprotease ATP23 (EC 3.4.24.-); Has a dual role in the assembly of mitochondrial ATPase. Acts as a protease that removes the N-terminal 10 residues of mitochondrial ATPase CF(0) subunit 6 (ATP6) at the intermembrane space side. Also involved in the correct assembly of the membrane- embedded ATPase CF(0) particle, probably mediating association of ATP6 with the subunit 9 ring (By similarity)
YHR143W	-0.643115	DSE2	Protein DSE2 precursor (Daughter-specific expression protein 2); Involved in pseudohyphal growth, cell wall metabolism and required for the separation of the mother and daughter cells
YOL077W-A	-0.644239	ATP19	ATP synthase K chain, mitochondrial (EC 3.6.3.14); Mitochondrial membrane ATP synthase (F(1)F(0) ATP synthase or Complex V) produces ATP from ADP in the presence of a proton gradient across the membrane which is generated by electron transport complexes of the respiratory chain. F-type ATPases consist of two structural domains, F(1) - containing the extramembraneous catalytic core and F(0) - cont…
YLR146W-A	-0.644764	YLR146W-A	Coiled-coil domain-containing protein YLR146W-A
YKL003C	-0.652012	MRP17	Mitochondrial 37S ribosomal protein MRP17 (YmS16)
YGL209W	-0.654492	MIG2	Regulatory protein MIG2; Involved in glucose repression of the SUC2 gene
YMR070W	-0.658115	MOT3	Transcriptional activator/repressor MOT3 (Modulator of transcription protein 3) (Hypoxic gene repressor protein 7); Transcription factor that affects the expression of a large set of genes. Recognizes and binds to the consensus sequence 5'-[CAT]AGG[TC]A-3' in the promoter region. Plays a major role in the repression of a specific subset of hypoxic genes (e.g. ANB1, DAN1 and HEM13) under aerobic c…
YLR042C	-0.666729	YLR042C	Cell wall protein YLR042C precursor
YHR152W	-0.66764	SPO12	Sporulation-specific protein 12; It is required for meiosis I chromosome division during sporulation. A component of the FEAR (CDC14 early anaphase release) network which promotes CDC14 release from the nucleolus during early anaphase
YCL064C	-0.668165	CHA1	Catabolic L-serine/threonine dehydratase [Includes: L-serine dehydratase (EC 4.3.1.17) (L-serine deaminase); L-threonine dehydratase (EC 4.3.1.19) (L-threonine deaminase)]
YPR149W	-0.672361	NCE102	Non-classical export protein 2; Involved in a novel pathway of export of proteins that lack a cleavable signal sequence. It may be an accessory subunit to an essential core component of the non-classical export machinery. Alternatively, its role in export may be indirect
YGL255W	-0.676293	ZRT1	Zinc-regulated transporter 1 (High-affinity zinc transport protein ZRT1); High-affinity zinc transport protein
Q0130	-0.678086	OLI1	ATP synthase protein 9, mitochondrial (EC 3.6.3.14) (Lipid-binding protein) (Oligomycin resistance protein 1); Mitochondrial membrane ATP synthase (F(1)F(0) ATP synthase or Complex V) produces ATP from ADP in the presence of a proton gradient across the membrane which is generated by electron transport complexes of the respiratory chain. F-type ATPases consist of two structural domains, F(1) - co…
YBR120C	-0.679778	CBP6	Cytochrome B pre-mRNA-processing protein 6; This protein is involved in processing of the 5' terminus and the intervening sequences of cytochrome b pre-mRNA
YOR222W	-0.679878	ODC2	Mitochondrial 2-oxodicarboxylate carrier 2; Transports C5-C7 oxodicarboxylates across the inner membranes of mitochondria. Can transport 2-oxoadipate, 2- oxoglutarate, adipate, glutarate, 2-oxopimelate, oxaloacetate, citrate and malate. The main physiological role is probably to supply 2-oxoadipate and 2-oxoglutarate from the mitochondrial matrix to the cytosol where they are used in the biosynth…
YOR106W	-0.68506	VAM3	Syntaxin VAM3 (Vacuolar morphogenesis protein 3); Required for vacuolar assembly. Provides the t-SNARE function in a late step of the vacuolar assembly. Required for homotypic vacuole membrane fusion, autophagy and fusion of biosynthetic transport vesicles with the vacuole. Required for the delivery of alpha-factor receptor-ligand complexes to the vacuole
YNL068C	-0.69161	FKH2	Fork head protein homolog 2
YGL032C	-0.701962	AGA2	A-agglutinin-binding subunit precursor; Receptor binding subunit of the a-agglutinin heterodimer. S.cerevisiae a and alpha cells express the complementary cell surface glycoproteins a-agglutinin and alpha- agglutinin, respectively, which interact with one another to promote cellular aggregation during mating
YEL024W	-0.70266	RIP1	Ubiquinol-cytochrome c reductase iron-sulfur subunit, mitochondrial precursor (EC 1.10.2.2) (Complex III subunit RIP1) (Cytochrome b-c1 complex subunit RIP1) (Rieske iron-sulfur protein) (RISP); Component of the ubiquinol-cytochrome c reductase complex (complex III or cytochrome b-c1 complex), which is part of the mitochondrial respiratory chain that generates an electrochemical potential coupled…
YNL327W	-0.719596	EGT2	Protein EGT2 precursor (Early G1 transcript 2); Seems to be involved in the correct timing of cell separation after cytokinesis, as separation of mutant daughter cells is delayed. Could either be an enzyme necessary for glucans- degradation of the cell wall at the neck region between mother and daughter cells or a regulatory protein controlling this metabolic step
YBR021W	-0.720965	FUR4	Uracil permease; Transport of uracil
YMR003W	-0.72415	YMR003W	Uncharacterized protein YMR003W
YMR136W	-0.7289	GAT2	Protein GAT2
YPR133W-A	-0.7384	TOM5	Mitochondrial import receptor subunit TOM5 (Translocase of outer membrane 5 kDa subunit); Component of the TOM (translocase of outer membrane) receptor complex responsible for the recognition and translocation of cytosolically synthesized mitochondrial preproteins. TOM5 is involved in insertion of preproteins into the TOM40 translocation pore
YML119W	-0.747796	YML119W	Uncharacterized protein YML119W
YMR006C	-0.753786	PLB2	Lysophospholipase 2 precursor (EC 3.1.1.5) (Phospholipase B 2); Sequentially removes both fatty acyl groups from diacylglycerophospholipids and therefore has both phospholipase A and lysophospholipase activities. Substrate preference is phosphatidylserine > phosphatidylinositol > phosphatidylcholine > phosphatidylethanolamine
YMR058W	-0.764016	FET3	Iron transport multicopper oxidase FET3 precursor (EC 1.-.-.-); Iron transport multicopper ferroxidase required for Fe(2+) ion high affinity uptake. Required to oxidize Fe(2+) and release it from the transporter. Essential component of copper- dependent iron transport
YPL189C-A	-0.771327	YPL189C-A	Uncharacterized protein YPL189C-A; Required for efficient assembly of cytochrome c oxidase in the mitochondrial inner membrane. Seems to be involved in the SHY1-mediated step of cytochrome c oxidase maturation. May aid in stabilizing an early COX1 intermediate containing the nuclear subunits COX5A and COX6
YML113W	-0.772587	DAT1	Oligo(A)/oligo(T)-binding protein (Datin); DNA-binding protein that recognizes oligo(A).oligo(T) tracts (A.T DNA). Can bind to any 11 bp sequence in which 10 bases conform to an uninterrupted oligo(A).oligo(T) tract
YER137C	-0.77275	YER137C	Uncharacterized protein YEL137C
YOR065W	-0.780712	CYT1	Cytochrome c1, heme protein, mitochondrial precursor (Ubiquinol- cytochrome-c reductase complex cytochrome c1 subunit) (Complex III subunit CYT1) (Cytochrome b-c1 complex subunit CYT1); Heme-containing component of the ubiquinol-cytochrome c reductase complex (complex III or cytochrome b-c1 complex), which is part of the mitochondrial respiratory chain that generates an electrochemical potential …
YIL121W	-0.802207	QDR2	Uncharacterized transporter YIL121W; Multidrug resistance transporter involved in resistance and adaptation to quinidine and to the herbicide barban (4-chloro- 2-butynyl [3-chlorophenyl] carbamate). Implicated in potassium uptake
YMR145C	-0.831658	NDE1	External NADH-ubiquinone oxidoreductase 1, mitochondrial precursor (EC 1.6.5.3) (External NADH dehydrogenase 1); External NADH dehydrogenase required for optimum cellular growth with a number of nonfermentable carbon sources, including ethanol. With NDE2, performes the mitochondrial oxidation of cytosolic NADH under these growth conditions. Regulates the mitochondrial glycerol-3-phosphate dehydro…
YGL187C	-0.833392	COX4	Cytochrome c oxidase polypeptide IV, mitochondrial precursor (EC 1.9.3.1)
YDR384C	-0.862303	ATO3	Uncharacterized protein YDR384C; Transporter protein required for ammonia export. Induced in rho(0) cells, probably to eliminate the excess ammonia that arises because of a potential defect in ammonia assimilation in those cells
YNL160W	-0.866555	YGP1	Protein YGP1 precursor (GP38); May be involved in cellular adaptations prior to stationary phase
YDR343C_YDR342C_YHR092C_YDR345C	-0.898962	HXT6	High-affinity hexose transporter HXT6; High-affinity glucose transporter
YLR413W	-0.943334	YLR413W	Cell membrane protein YLR413W precursor
YBR054W	-0.984446	YRO2	Protein YRO2
YIL119C	-0.984487	RPI1	Negative RAS protein regulator protein; Negative regulator of the Ras-cyclic AMP pathway. Negatively regulate the activity of normal but not mutationally activated Ras proteins. The down-regulatory effect of RPI1 requires the presence of one of the two Ras GTPase activators, IRA1 and IRA2
YLL018C-A	-0.986812	COX19	Cytochrome c oxidase assembly protein COX19; Required for the assembly of mitochondrial cytochrome c oxidase
YLR385C	-1.04979	SWC7	SWR1-complex protein 7; Component of the SWR1 complex which mediates the ATP- dependent exchange of histone H2A for the H2A variant HZT1 leading to transcriptional regulation of selected genes by chromatin remodeling
YOL136C	-1.05087	PFK27	6-phosphofructo-2-kinase 2 (EC 2.7.1.105) (Phosphofructokinase 2 II) (6PF-2-K 2); Synthesis of fructose 2,6-bisphosphate
YLR327C	-1.05904	TMA10	Translation machinery-associated protein 10
YGR230W	-1.15021	BNS1	Protein BNS1; Component of the FEAR (CDC14 early anaphase release) network which promotes CDC14 release from the nucleolus during early anaphase and is required for the efficient segregation of telomeric and nucleolar regions. Although BNS1 can partially compensate for a lack of SPO12 function when overexpressed, it does not appear to play any role in controlling meiotic nuclear division
YKR093W	-1.32919	PTR2	Peptide transporter PTR2 (Peptide permease PTR2); Uptake of small peptides
YLR084C	-1.39378	RAX2	Bud site selection protein RAX2 precursor (Revert to axial protein 2); Required for the maintenance of the bipolar budding pattern. Involved in selecting bud sites at both the distal and proximal poles of daughter cells as well as near previously used division sites on mother cells
YDL181W	-1.45785	INH1	ATPase inhibitor, mitochondrial precursor; Forms a one-to-one complex with ATPase to inhibit the enzyme activity completely
