# Supplementary material for: Lifespan Extension Conferred by Endoplasmic Reticulum Secretory Pathway Deficiency Requires Induction of the Unfolded Protein Response
Source: PLoS Genet. 2014 Jan 2;10(1):e1004019. doi: 10.1371/journal.pgen.1004019 (PMC3879150; doi:10.1371/journal.pgen.1004019)
Supplement: Table S4 — Comparison of genes up-regulated by tunicamycin from this study with targets of the UPR as defined by Travers et al. [10]. (XLSX) [file pgen.1004019.s010.xlsx]

## Sheet: Sheet1
Table S4. Comparison of genes up-regulated by tunicamycin from this study with targets of the UPR as defined by Travers et al. (2000)
ORF	Log2	Name	Known UPR target	SGD description
YFL031W	5.01788	HAC1	0	Transcriptional activator HAC1; Transcriptional activator involved in the unfolded protein response (UPR) pathway. Recognizes and binds to the UPR element (UPRE) in the promoter of UPR-regulated genes such as KAR2, PDI1, EUG1 and FKB2. Increases the synthesis of endoplasmic reticulum-resident proteins required for protein folding as well as components of the secretory pathway
YBR056W-A	2.29307	YBR056W-A	0	Dubious open reading frame unlikely to encode a protein, based on available experimental and comparative sequence data; partially overlaps the dubious ORF YBR056C-B
YMR316W	2.28864	DIA1	0	Protein DIA1 (Digs into agar protein 1); Involved in regulation of invasive growth
YOL031C	2.23272	SIL1	1	Nucleotide exchange factor SIL1 precursor (Protein SLS1); Required for protein translocation and folding in the endoplasmic reticulum (ER). Functions as a nucleotide exchange factor for the ER lumenal chaperone KAR2
YML130C	2.13151	ERO1	1	Endoplasmic oxidoreductin-1 precursor (EC 1.8.4.-) (Endoplasmic oxidoreductase protein 1); Essential oxidoreductase that oxidizes proteins in the endoplasmic reticulum to produce disulfide bonds. Acts by oxidizing directly PDI1 isomerase through a direct disulfide exchange. Does not act as a direct oxidant of folding substrate, but relies on PDI1 to transfer oxidizing equivalent. Also able to oxi…
YJL034W	1.74098	KAR2	0	78 kDa glucose-regulated protein homolog precursor (GRP 78) (Immunoglobulin heavy chain-binding protein homolog) (BiP); Probably plays a role in facilitating the assembly of multimeric protein complexes inside the ER. Is required for secretory polypeptide translocation. May physically associate with SEC63 protein in the endoplasmic reticulum and this interaction may be regulated by ATP hydrolysis
YGL126W	1.73615	SCS3	1	Protein SCS3; Appears to be involved in the synthesis of inositol phospholipids from inositol
YMR184W	1.65516	ADD37	1	Uncharacterized protein YMR184W; Involved in ER-associated protein degradation (ERAD)
YOR288C	1.6544	MPD1	1	Protein disulfide-isomerase MPD1 precursor (EC 5.3.4.1); Participates in the folding of proteins containing disulfide bonds
YDL124W	1.64536	YDL124W	0	NADPH-dependent alpha-keto amide reductase (EC 1.2.1.-) (AKR-E) (YKAR); Reduces aromatic alpha-keto amides, aliphatic and aromatic alpha-keto esters, but not beta-keto esters
YGR161C	1.57493	RTS3	0	Uncharacterized protein YGR161C; May be a component of a protein phosphatase type 2A (PP2A) complex
YLR099C	1.51489	ICT1	0	Putative serine protease ICT1 (EC 3.4.21.-) (Increased copper tolerance protein 1); Lysophosphatidic acid acyltransferase involved in membrane remodeling leading to increased organic solvent tolerance. Involved in resistance to azoles and copper
YOL016C	1.32011	CMK2	0	Calcium/calmodulin-dependent protein kinase II (EC 2.7.11.17); Important in cellular regulation
YDR528W	1.31194	HLR1	1	Protein HLR1 (LRE1 homolog); Involved in cell wall composition and integrity and response to osmotic stress
YNR075W	1.28702	COS10	0	Protein COS10
YNR060W	1.2714	FRE4	0	Ferric reductase transmembrane component 4 precursor (EC 1.16.1.7) (Ferric-chelate reductase 4); Siderophore-iron reductase responsible for reducing extracellular iron prior to import. Catalyzes the reductive uptake of Fe(3+) bound to dihydroxamate rhodotorulic acid. Fe(3+) is reduced to Fe(2+), which then dissociates from the siderophore and can be imported by the high-affinity Fe(2+) transport …
YGL127C	1.2615	SOH1	1	Mediator of RNA polymerase II transcription subunit 31 (Mediator complex subunit 31) (Hpr1 suppressor protein 1); Component of the Mediator complex, a coactivator involved in the regulated transcription of nearly all RNA polymerase II-dependent genes. Mediator functions as a bridge to convey information from gene-specific regulatory proteins to the basal RNA polymerase II transcription machinery.…
YBR066C	1.25948	NRG2	0	Probable transcriptional regulator NRG2; Transcriptional repressor (By similarity)
YJL073W	1.21822	JEM1	1	DnaJ-like chaperone JEM1 precursor (DnaJ-like protein of the ER membrane 1); Acts as a DnaJ-like chaperone required for nuclear membrane fusion during mating
YGR008C	1.20213	STF2	0	ATPase-stabilizing factor 15 kDa protein; This is one of two stabilizing factors of the inactive mitochondrial F0F1-ATPase. It binds to the F0 part and facilitates the binding of both the inhibitor and the 9 kDa protein to F1
YCL044C	1.18595	MGR1	1	Uncharacterized protein YCL044C; Component of the mitochondrial inner membrane i-AAA protease supercomplex required for mitochondrial inner membrane protein turnover. Together with MGR3, functions in an adapter complex that targets substrates to the i-AAA protease for degradation. Required for growth of cells lacking the mitochondrial genome
YHR043C_YHR044C	1.18187	DOG2	1	2-deoxyglucose-6-phosphate phosphatase 2 (EC 3.1.3.68) (2-DOG-6-P 2) (2-deoxyglucose-6-phosphatase 2); Active on 2-DOG-6P, not very active on fructose-1p
YJL035C	1.166	TAD2	0	tRNA-specific adenosine deaminase subunit TAD2 (EC 3.5.4.-) (tRNA- specific adenosine-34 deaminase subunit TAD2); Deaminates adenosine-34 to inosine in many tRNAs
YLR126C	1.1591	YLR126C	1	Putative glutamine amidotransferase YLR126C (EC 2.4.2.-); May have a role in copper and iron homeostasis
YDR518W	1.14827	EUG1	1	Protein disulfide-isomerase EUG1 precursor (EC 5.3.4.1) (PDI) (Endoplasmic reticulum protein EUG1); Probably interacts with nascent polypeptides in the endoplasmic reticulum. It is an essential gene only in the absence of PDI. Its native disulfide isomerase activity is very low
YMR251W-A	1.10213	HOR7	0	Protein HOR7 precursor (Protein A0.5)
YOR321W	1.09812	PMT3	1	Dolichyl-phosphate-mannose--protein mannosyltransferase 3 (EC 2.4.1.109); Transfers mannose from Dol-P-mannose to Ser or Thr residues on proteins (By similarity)
YLR194C	1.09273	YLR194C	0	Cell wall protein YLR194C precursor; Involved in cell wall maintenance
YBL033C	1.07565	RIB1	1	GTP cyclohydrolase-2 (EC 3.5.4.25) (GTP cyclohydrolase II); Catalyzes the conversion of GTP to 2,5-diamino-6- ribosylamino-4(3H)-pyrimidinone 5'-phosphate (DARP), formate and pyrophosphate (By similarity)
YBL029C-A	1.07384	YBL029C-A	0	Uncharacterized protein YBL029C-A
YJL091C	1.06753	GWT1	1	GPI-anchored wall transfer protein 1 (EC 2.3.-.-); Probable acetyltransferase, which acetylates the inositol ring of phosphatidylinositol during biosynthesis of GPI- anchor. Acetylation during GPI-anchor biosynthesis is not essential for the subsequent mannosylation and is usually removed soon after the attachment of GPIs to proteins
YOL108C	1.06582	INO4	1	Protein INO4; Transcriptional activator of phospholipid synthetic genes (such as INO1, CHO1/PSS, CHO2/PEM1, OPI3/PEM2, etc.)
YLR120C	1.06292	YPS1	0	Aspartic proteinase 3 precursor (EC 3.4.23.41) (Yapsin-1); Cleaves proteins C-terminally to mono- and paired-basic residues. Involved in the shedding of a subset of GPI-anchored plasma membrane proteins from the cell surface, including itself, GAS1 and MSB2. May also play a role in the maturation of GPI- mannoproteins associated with the cell wall. Can process the alpha-mating factor precursor. R…
YIL108W	1.05922	YIL108W	1	Putative zinc metalloproteinase YIL108W (EC 3.4.24.-)
YKL165C	1.05877	MCD4	1	GPI ethanolamine phosphate transferase 1 (EC 2.-.-.-) (Morphogenesis checkpoint-dependent protein 4) (Supersecretion of u-PA protein 21); Ethanolamine phosphate transferase involved in glycosylphosphatidylinositol-anchor biosynthesis. Transfers ethanolamine phosphate to the first alpha-1,4-linked mannose of the glycosylphosphatidylinositol precursor of GPI-anchor. Ethanolamine phosphate on the al…
YGR032W	1.04467	GSC2	0	1,3-beta-glucan synthase component GLS2 (EC 2.4.1.34) (1,3-beta-D- glucan-UDP glucosyltransferase); Alternate catalytic subunit of the 1,3-beta-glucan synthase (GS). Synthesizes 1,3-beta-glucan, a major structural component of the yeast cell wall. Required for spore wall assembly. Negative regulation of activity by SMK1 is important for spore wall deposition. Activity is positively regulated by R…
YDL193W	1.03845	NUS1	1	Probable undecaprenyl pyrophosphate synthetase (EC 2.5.1.31) (UPP synthetase) (Di-trans,poly-cis-decaprenylcistransferase) (Undecaprenyl diphosphate synthase) (UDS) (Nuclear undecaprenyl pyrophosphate synthase 1); Generates undecaprenyl pyrophosphate (UPP) from isopentenyl pyrophosphate (IPP) (By similarity)
YBR201W	1.03719	DER1	1	Degradation in the endoplasmic reticulum protein 1; Specifically required for the degradation process of misfolded endoplasmic reticulum (ER) luminal proteins. Probably participates in the transfer of misfolded proteins from the ER to the cytosol, where they are destroyed by the proteasome in a ubiquitin-dependent manner
YKL073W	1.03335	LHS1	1	Heat shock protein 70 homolog LHS1 precursor; Chaperone required for protein translocation and folding in the endoplasmic reticulum
YNL245C	1.01669	CWC25	1	Pre-mRNA-splicing factor CWC25 (Complexed with CEF1 protein 25); Involved in pre-mRNA splicing
YDR503C	1.00954	LPP1	1	Lipid phosphate phosphatase 1 (EC 3.1.3.-) (Phosphatidate phosphatase) (EC 3.1.3.4); Catalyzes the dephosphorylation of diacylglycerol phosphate (DGPP) to phosphatidate (PA) and the subsequent dephosphorylation of PA to diacylglycerol (DAG). Together with DPP1, regulates intracellular DGPP and PA levels which are phospholipid molecules believed to play a signaling role in stress response. Can als…
YLR104W	1.00825	YLR104W	1	Uncharacterized protein YLR104W precursor
YMR214W	1.00659	SCJ1	0	DnaJ-related protein SCJ1 precursor (J protein SCJ1); Regulates protein folding in the endoplasmic reticulum lumen. Probably acts as a J-protein for the Hsp70-type chaperone KAR2 by stimulating its ATP-dependent reaction cycle and initiating folding reactions. Also involved in the endoplasmic reticulum-associated degradation (ERAD) process. Cooperates with KAR2 and another J-protein JEM1 to facil…
YGR028W	1.00216	MSP1	1	Protein MSP1 (TAT-binding homolog 4); Involved in intramitochondrial sorting of proteins
YFR042W	0.995301	KEG1	1	Uncharacterized membrane protein YFR042W; Involved in the biosynthesis of (1->6)-beta-D-glucan polymers of the cell wall. Required for viability. Involved in maintaining chromosome stability
YKL206C	0.981066	ADD66	1	Uncharacterized protein YKL206C; Involved in 20S proteasome assembly. Required for maximal proteasome activity. Affects the chymotrypsin-like activity of the proteasome. Can be degraded by the proteasome. Involved in the endoplasmic reticulum-associated degradation (ERAD)
YDL130W-A	0.980493	STF1	0	ATPase-stabilizing factor 9 kDa, mitochondrial precursor; This is 1 of 2 proteins that can stabilize the ATPase- inhibitor complex, which normally dissociates when externally added ATP has been consumed
YPR116W	0.94961	YPR116W	0	Uncharacterized mitochondrial protein YPR116W
YFR041C	0.949456	ERJ5	1	Uncharacterized J domain-containing protein YFR041C precursor
YDR411C	0.925302	DFM1	1	DER1-like family member protein 1; May be involved in the degradation process of some misfolded endoplasmic reticulum (ER) luminal proteins. Its precise role is however unclear and its inability to complement der1 mutations, suggests either that it is not involved in degradation process of misfolded proteins, or that it participates in the destruction of specific misfolded ER luminal proteins
YDR482C	0.918282	CWC21	0	Pre-mRNA-splicing factor CWC21 (Complexed with CEF1 protein 21); Involved in pre-mRNA splicing
YJR022W	0.904029	LSM8	0	U6 snRNA-associated Sm-like protein LSm8; Component of the nuclear LSM2-LSM8 complex, which is involved in splicing of nuclear mRNAs. LSM2-LSM8 associates with multiple snRNP complexes containing the U6 snRNA (U4/U6 snRNP, U4/U6.U5 snRNP, and free U6 snRNP). It binds directly to the U6 snRNA and plays a role in the biogenesis and stability of the U6 snRNP and U4/U6 snRNP complexes. It probably al…
YNL049C	0.900588	SFB2	1	SED5-binding protein 2 (SEC24-related protein 2); Component of the COPII coat, that covers ER-derived vesicles involved in transport from the endoplasmic reticulum to the Golgi apparatus. COPII acts in the cytoplasm to promote the transport of secretory, plasma membrane, and vacuolar proteins from the endoplasmic reticulum to the Golgi complex
YOL013C	0.896256	HRD1	0	ERAD-associated E3 ubiquitin-protein ligase HRD1 (EC 6.3.2.-) (HMG-CoA reductase degradation protein 1); Component of the endoplasmic reticulum quality control (ERQC) system also called ER-associated degradation (ERAD) involved in ubiquitin-dependent degradation of missfolded endoplasmic reticulum proteins. Provides the core ubiquitin ligase (E3) activity in ERAD, recruiting QRI8/UBC7 for substra…
YAR003W	0.88151	SWD1	0	COMPASS component SWD1 (Complex proteins associated with SET1 protein SWD1) (Set1C component SWD1); The COMPASS (Set1C) complex specifically mono-, di- and trimethylates histone H3 to form H3K4me1/2/3, which subsequently plays a role in telomere length maintenance and transcription elongation regulation
YDR400W	0.875751	URH1	0	Uridine nucleosidase (EC 3.2.2.3) (Uridine ribohydrolase); Also acts on cytidine
YLR350W	0.861225	ORM2	0	Protein ORM2
Q0250	0.830058	COX2	0	Cytochrome c oxidase subunit 2 precursor (EC 1.9.3.1) (Cytochrome c oxidase polypeptide II); Cytochrome c oxidase is the component of the respiratory chain that catalyzes the reduction of oxygen to water. Subunits 1- 3 form the functional core of the enzyme complex. Subunit 2 transfers the electrons from cytochrome c via its binuclear copper A center to the bimetallic center of the catalytic subu…
YOR383C	0.825887	FIT3	0	Facilitator of iron transport 3 precursor; Involved in the uptake of non-siderophore and siderohpore sources of iron. Has a role in the retention of iron in the cell wall and periplasmic space
YBR233W	0.819372	PBP2	0	PAB1-binding protein 2
YNL111C	0.804982	CYB5	0	Cytochrome b5; Membrane bound hemoprotein which function as an electron carrier for several membrane bound oxygenases. It plays a role in fatty-acid desaturation and is also involved in several steps of the sterol biosynthesis pathway, particularly in the 4- demethylation of the 4,4'-dimethyl zymosterol
YOR069W	0.80285	VPS5	0	Vacuolar protein sorting-associated protein 5 (Vacuolar protein- targeting protein 5) (Carboxypeptidase Y-deficient protein 10); Plays a role in vesicular protein sorting. Required for retention of late Golgi membrane proteins and vacuolar biogenesis. Component of the membrane-associated retromer complex which is essential in endosome-to-Golgi retrograde transport. The VPS5- VPS17 subcomplex may …
YDR210W	0.797194	YDR210W	0	Uncharacterized protein YDR210W
YLR429W	0.795309	CRN1	0	Coronin-like protein
YHL047C	0.791075	ARN2	0	Siderophore iron transporter ARN2 (Triacetylfusarinine C transporter 1) (Triacetylfusarinine C permease); Involved in the transport of siderophore triacestylfusarinine C and so has a role in iron homeostasis
YNL148C	0.790477	ALF1	0	Tubulin-specific chaperone B (Tubulin folding cofactor B) (Alpha- tubulin formation protein 1); Acts to sequester alpha-tubulin from interaction with beta-tubulin, raising the possibility that it plays a regulatory role in the formation of the tubulin heterodimer
YGL073W	0.779275	HSF1	1	Heat shock factor protein (HSF) (Heat shock transcription factor) (HSTF); DNA-binding protein that specifically binds heat shock promoter elements (HSE) and activates transcription. Also required for growth at normal temperatures
YKL104C	0.775782	GFA1	0	Glucosamine--fructose-6-phosphate aminotransferase [isomerizing] (EC 2.6.1.16) (Hexosephosphate aminotransferase) (D-fructose-6- phosphate amidotransferase) (GFAT); Involved in amino sugar synthesis (formation of chitin, supplies the amino sugars of asparagine-linked oligosaccharides of glycoproteins)
YEL060C	0.771033	PRB1	0	Cerevisin precursor (EC 3.4.21.48) (Vacuolar protease B) (Proteinase YSCB); Among other substrates, acts on yscA (PEP4) to activate it by processing its Pro-peptide
YDR476C	0.768872	YDR476C	0	Uncharacterized protein YDR476C
YBL040C	0.759519	ERD2	0	ER lumen protein retaining receptor (HDEL receptor); Required for the retention of luminal endoplasmic reticulum proteins. Determines the specificity of the luminal ER protein retention system. Also required for normal vesicular traffic through the Golgi. This receptor strongly recognizes H-D- E-L and weakly recognizes D-D-E-L and K-D-E-L
YDL110C	0.757547	TMA17	0	Translation machinery-associated protein 17
YAL007C	0.75267	ERP2	0	Protein ERP2 precursor; Involved in vesicular protein trafficking
YDR519W	0.752185	FPR2	1	FK506-binding protein 2 precursor (EC 5.2.1.8) (Peptidyl-prolyl cis- trans isomerase) (PPIase) (Rotamase) (FKBP-13) (FKBP-15); PPIases accelerate the folding of proteins. It catalyzes the cis-trans isomerization of proline imidic peptide bonds in oligopeptides. FKBP-13 may play a role in protein trafficking in the ER
YHR017W	0.747672	YSC83	1	Uncharacterized protein YHR017W
YOR220W	0.74756	RCN2	0	Regulator of calcineurin 2 (Weak suppressor of PAT1 ts protein 1)
YNR019W	0.737456	ARE2	0	Sterol O-acyltransferase 2 (EC 2.3.1.26) (Sterol-ester synthase 2); Ensures probably most of the acyltransferase activity. Suppression of ARE2 reduces sterol ester levels to 25% of the normal value
YOR344C	0.735361	TYE7	0	Serine-rich protein TYE7 (Basic-helix-loop-helix protein SGC1); Transcriptional activator of glycolytic gene expression, such as enolase genes (ENO1 and ENO2), glyceraldehyde-3-phosphate dehydrogenase gene (TDH), phosphoglycerate kinase (PGK1), phosphoglycerate mutase (PGM1), pyruvate kinase (PYK1) and triosephosphate isomerase (TPI1) genes. Binds DNA on E-box motifs: 5'-CANNTG-3'
YPL094C	0.733682	SEC62	1	Translocation protein SEC62 (Sec62/63 complex 30 kDa subunit); Acts as component of the Sec62/63 complex which is involved in SRP-independent post-translational translocation across the endoplasmic reticulum (ER) and functions together with the Sec61 complex and KAR2 in a channel-forming translocon complex. In an initial step, the signal sequence seems to bind simultaneously to SEC61 and SEC62. S…
YOL159C-A	0.731183	YOL159C-A	0	Uncharacterized protein YOL159C-A
YDR391C	0.730843	YDR391C	0	Uncharacterized protein YDR391C
YBR005W	0.73004	RCR1	0	Protein RCR1 (Resistance to Congo red protein 1); Regulates chitin deposition in the cell wall
YLR292C	0.728328	SEC72	1	Translocation protein SEC72 (Sec62/63 complex 23 kDa subunit) (p23); Acts as non-essential component of the Sec62/63 complex which is involved in SRP-independent post-translational translocation across the endoplasmic reticulum (ER) and functions together with the Sec61 complex and KAR2 in a channel-forming translocon complex. A cycle of assembly and disassembly of Sec62/63 complex from SEC61 may…
YCR075W-A	0.72527	YCR075W-A	0	Uncharacterized protein YCR075W-A
YPR079W	0.714424	MRL1	1	Mannose 6-phosphate receptor-like protein 1 precursor; Sorting receptor involved in the transport of vacuolar enzymes from the Golgi complex to the vacuole. Involved in the delivery and maturation of PEP4 (vacuolar proteinase A) and PRB1 (vacuolar proteinase B)
YKL061W	0.710858	YKL061W	0	Uncharacterized protein YKL061W
YNL286W	0.70501	CUS2	0	Uncharacterized RNA-binding protein YNL286W
YOR130C	0.703478	ORT1	1	Mitochondrial ornithine carrier protein; Required for arginine biosynthesis. May participate in the export of matrix-made ornithine into the cytosol
YJL031C	0.700772	BET4	0	Geranylgeranyl transferase type-2 subunit alpha (EC 2.5.1.60) (Geranylgeranyl transferase type II subunit alpha) (Type II protein geranyl-geranyltransferase subunit alpha) (GGTase-II-alpha) (PGGT) (YPT1/SEC4 proteins geranylgeranyltransferase subunit alph; Catalyzes the transfer of a geranyl-geranyl moiety from geranyl-geranyl pyrophosphate to proteins having the C-terminal -XCC or -XCXC, where b…
YKL174C	0.689206	TPO5	0	Polyamine transporter TPO5; Required for polyamine transport. Transports putrescine effectively and spermidine less effectively
YLL058W	0.688454	YLL058W	0	Putative cystathionine gamma-synthase YLL058W (EC 2.5.1.48) (O- succinylhomoserine (thiol)-lyase)
YDR320C	0.680906	SWA2	1	Auxilin-like clathrin uncoating factor SWA2 (DnaJ-related protein SWA2) (J protein SWA2) (Synthetic lethal with ARF1 protein 2) (Bud site selection protein 24); Cofactor for the uncoating of clathrin-coated vesicles (CCVs) by Hsp70-type chaperones (SSA1/2/3 and SSB1/2). Coat disassembly is important for fusion of vesicles with target membranes and for recycling components of clathrin coats to the…
YPR010C-A	0.671833	YPR010C-A	0	UPF0495 protein YPR010C-A
YDR374W-A	0.668318	YDR374W-A	0	Uncharacterized protein YDR374W-A
YGL248W	0.668027	PDE1	0	3',5'-cyclic-nucleotide phosphodiesterase 1 (EC 3.1.4.17) (PDEase 1) (Low-affinity cAMP phosphodiesterase) (3':5'-CNP); Controls the level of cAMP in yeast cells, together with the high-affinity cAMP phosphodiesterase (PDE2)
YBR171W	0.66554	SEC66	1	Translocation protein SEC66 (Sec62/63 complex 31.5 kDa subunit) (Protein HSS1); Acts as component of the Sec62/63 complex which is involved in SRP-independent post-translational translocation across the endoplasmic reticulum (ER) and functions together with the Sec61 complex and KAR2 in a channel-forming translocon complex. A cycle of assembly and disassembly of Sec62/63 complex from SEC61 may go…
YOR236W	0.663604	DFR1	1	Dihydrofolate reductase (EC 1.5.1.3)
YDR533C	0.662593	HSP31	0	Probable chaperone protein HSP31 (EC 3.2.-.-) (Heat shock protein 31); Probable protease. May act as a chaperone
YMR013C	0.662077	SEC59	1	Dolichol kinase (EC 2.7.1.108); Involved in the synthesis of the sugar donor Dol-P-Man which is required in the synthesis of N-linked and O-linked oligosaccharides and for that of GPI anchors. It is required for spore germination. Has an essential role in cellular metabolism
YGR284C	0.659437	ERV29	1	ER-derived vesicles protein ERV29; Constituent of COPII-coated endoplasmic reticulum- derived transport vesicles. Required for efficient transport of a subset of secretory proteins to the Golgi. The C-terminal di- lysine motif is required for exit from the endoplasmic reticulum. Required directly for packaging glycosylated pro-alpha-factor into COPII vesicles. Facilitates retrograde transport fro…
YGL166W	0.64328	CUP2	0	Transcriptional activator protein ACE1 (Copper-fist transcription factor); Trans-acting regulatory protein that activates transcription of the CUP1 gene (metallothionein) in response to copper ions. Binds to the CUP1 UAS sequence 5'-GCTTCTTTTCCGCTGA- 3'. Binds DNA only in presence of copper or silver. Copper seems to alter the conformation of the protein
YNL015W	0.640757	PBI2	0	Protease B inhibitors 2 and 1 (Proteinase inhibitor I(B)2); These inhibitors probably regulate protease B (yscB) activity during limited proteolysis. PBI2 is a componnet of the LMA1 complex, which is involved in the facilitation of vesicle fusion such as homotypic vacuole and ER-derived COPII vesicle fusion with the Golgi
YPL110C	0.634231	GDE1	0	Glycerophosphodiester phosphodiesterase GDE1 (EC 3.1.4.46); Glycerophosphocholine glycerophosphodiesterase responsible for the hydrolysis of intracellular glycerophosphocholine into glycerol-phosphate and choline. The choline is used for phosphatidyl-choline synthesis. Required for utilization of glycerophosphocholine as phosphate source
YDL085C-A	0.624797	YDL085C-A	0	SERF-like protein YDL085C-A
YDR258C	0.620665	HSP78	0	Heat shock protein 78, mitochondrial precursor; Required, in concert with mitochondrial Hsp70 (SSC1), for the dissociation, resolubilization and refolding of aggregates of damaged proteins in the mitochondrial matrix after heat stress. May extracts proteins from aggregates by unfolding and threading them in an ATP-dependent process through the axial channel of the protein hexamer, after which the…
YBR137W	0.611536	YBR137W	1	UPF0303 protein YBR137W
YDR248C	0.606975	YDR248C	0	Probable gluconokinase (EC 2.7.1.12) (Gluconate kinase)
