# Supplementary material for: Lifespan Extension Conferred by Endoplasmic Reticulum Secretory Pathway Deficiency Requires Induction of the Unfolded Protein Response
Source: PLoS Genet. 2014 Jan 2;10(1):e1004019. doi: 10.1371/journal.pgen.1004019 (PMC3879150; doi:10.1371/journal.pgen.1004019)
Supplement: Table S5 — Genes whose footprint coverage was changed more than 1.5-fold by ALG12 deficiency. (XLSX) [file pgen.1004019.s011.xlsx]

## Sheet: Sheet1
Table S5. Genes whose footprint coverage was changed more than 1.5 fold by ALG12 deficiency (50 genes)
ORF	Log2	Name	SGD description
YOL052C-A	2.16606	DDR2	Protein DDR2 precursor; May play an important role in the response of cells to diverse environmental stresses
YPL096C-A	1.95145	ERI1	Phosphatidylinositol N-acetylglucosaminyltransferase ERI1 subunit (Endoplasmic reticulum-associated Ras inhibitor protein 1); Probable component of the GPI-GlcNAc transferase (GPI- GnT) complex in the endoplasmic reticulum, a complex that catalyzes transfer of GlcNAc from UDP-GlcNAc to an acceptor phosphatidylinositol, the first step in the production of GPI- anchors for cell surface proteins. Ra…
YFL031W	1.66973	HAC1	Transcriptional activator HAC1; Transcriptional activator involved in the unfolded protein response (UPR) pathway. Recognizes and binds to the UPR element (UPRE) in the promoter of UPR-regulated genes such as KAR2, PDI1, EUG1 and FKB2. Increases the synthesis of endoplasmic reticulum-resident proteins required for protein folding as well as components of the secretory pathway
YGR032W	1.07375	GSC2	1,3-beta-glucan synthase component GLS2 (EC 2.4.1.34) (1,3-beta-D- glucan-UDP glucosyltransferase); Alternate catalytic subunit of the 1,3-beta-glucan synthase (GS). Synthesizes 1,3-beta-glucan, a major structural component of the yeast cell wall. Required for spore wall assembly. Negative regulation of activity by SMK1 is important for spore wall deposition. Activity is positively regulated by R…
YOL159C-A	1.04447	YOL159C-A	Uncharacterized protein YOL159C-A
YNL015W	0.977241	PBI2	Protease B inhibitors 2 and 1 (Proteinase inhibitor I(B)2); These inhibitors probably regulate protease B (yscB) activity during limited proteolysis. PBI2 is a componnet of the LMA1 complex, which is involved in the facilitation of vesicle fusion such as homotypic vacuole and ER-derived COPII vesicle fusion with the Golgi
YFR053C	0.946324	HXK1	Hexokinase-1 (EC 2.7.1.1) (Hexokinase-A) (Hexokinase PI)
YHL047C	0.927456	ARN2	Siderophore iron transporter ARN2 (Triacetylfusarinine C transporter 1) (Triacetylfusarinine C permease); Involved in the transport of siderophore triacestylfusarinine C and so has a role in iron homeostasis
YDR534C	0.915929	FIT1	Facilitator of iron transport 1 precursor; Involved in the uptake of non-siderophore sources of iron and the siderophores ferrioxamine B and ferrichrome. Has a role in the retention of iron in the cell wall and periplasmic space
Q0250	0.907991	COX2	Cytochrome c oxidase subunit 2 precursor (EC 1.9.3.1) (Cytochrome c oxidase polypeptide II); Cytochrome c oxidase is the component of the respiratory chain that catalyzes the reduction of oxygen to water. Subunits 1- 3 form the functional core of the enzyme complex. Subunit 2 transfers the electrons from cytochrome c via its binuclear copper A center to the bimetallic center of the catalytic subu…
YLR011W	0.897599	LOT6	NAD(P)H-dependent FMN reductase LOT6 (EC 1.5.1.29) (FMN reductase LOT6) (Azoreductase LOT6) (Low temperature response protein 6); Has several reductase activities that are NAD(P)H- dependent and involve FMN as a cofactor, ferricyanide being the best substrate for reduction. May be involved in ferric iron assimilation
YDR482C	0.886216	CWC21	Pre-mRNA-splicing factor CWC21 (Complexed with CEF1 protein 21); Involved in pre-mRNA splicing
YBL059W	0.86647	YBL059W	Uncharacterized protein YBL059W
YLR042C	0.855901	YLR042C	Cell wall protein YLR042C precursor
YBL029C-A	0.848874	YBL029C-A	Uncharacterized protein YBL029C-A
YLR205C	0.838242	HMX1	Heme-binding protein HMX1; Plays an important role in the degradation of heme under conditions of iron deprivation
YDL130W-A	0.796079	STF1	ATPase-stabilizing factor 9 kDa, mitochondrial precursor; This is 1 of 2 proteins that can stabilize the ATPase- inhibitor complex, which normally dissociates when externally added ATP has been consumed
YOR383C	0.774291	FIT3	Facilitator of iron transport 3 precursor; Involved in the uptake of non-siderophore and siderohpore sources of iron. Has a role in the retention of iron in the cell wall and periplasmic space
YGR206W	0.769967	MVB12	Uncharacterized protein YGR206W; Component of the ESCRT-I complex, a regulator of vesicular trafficking process. Binds to ubiquitinated cargo proteins and is required for the sorting of endocytic ubiquitinated cargos into multivesicular bodies (MVBs). Appears to be involved in cargo sorting and release of the ESCRT-I complex from the MVBs
YOL108C	0.769853	INO4	Protein INO4; Transcriptional activator of phospholipid synthetic genes (such as INO1, CHO1/PSS, CHO2/PEM1, OPI3/PEM2, etc.)
YHR105W	0.750758	YPT35	Uncharacterized protein YHR105W
YGR008C	0.718844	STF2	ATPase-stabilizing factor 15 kDa protein; This is one of two stabilizing factors of the inactive mitochondrial F0F1-ATPase. It binds to the F0 part and facilitates the binding of both the inhibitor and the 9 kDa protein to F1
YJL034W	0.704398	KAR2	78 kDa glucose-regulated protein homolog precursor (GRP 78) (Immunoglobulin heavy chain-binding protein homolog) (BiP); Probably plays a role in facilitating the assembly of multimeric protein complexes inside the ER. Is required for secretory polypeptide translocation. May physically associate with SEC63 protein in the endoplasmic reticulum and this interaction may be regulated by ATP hydrolysis
YLR178C	0.698654	TFS1	Carboxypeptidase Y inhibitor (CPY inhibitor) (Ic) (I(C)) (Protein DKA1) (Protein NSP1) (Protein TFS1); Specific and potent inhibitor of carboxypeptidase Y
YMR052W	0.684692	FAR3	Factor arrest protein 3; Participates in the control of the reentry into the cell cycle following pheromone treatment
YDR171W	0.679115	HSP42	Heat shock protein 42 (42 kDa heat shock protein)
YMR035W	0.665167	L000002836	Mitochondrial inner membrane protease subunit 2 (EC 3.4.21.-); Catalytic component of the mitochondrial inner membrane peptidase (IMP) complex. IMP catalyzes the removal of signal peptides required for the targeting of proteins from the mitochondrial matrix, across the inner membrane, into the inter- membrane space. The two catalytic IMP subunits seem to have non- overlapping substrate specificit…
YOR284W	0.663966	HUA2	Protein HUA2; May have a role in actin patch assembly
YGL038C	0.658083	OCH1	Initiation-specific alpha-1,6-mannosyltransferase (EC 2.4.1.232); Involved in outer chain elongation of asparagine-linked oligosaccharides of the type Man(9)GlcNAc(2). May otherwise add the first alpha-1,6-mannose to the Man(8)GlNAc(2) core oligosaccharide from the ER
YML100W	0.65768	TSL1	Trehalose synthase complex regulatory subunit TSL1 (Alpha,alpha- trehalose-phosphate synthase [UDP-forming] 123 kDa subunit); Regulatory subunit of the trehalose synthase complex that catalyzes the production of trehalose from glucose-6- phosphate and UDP-glucose in a two step process. May stabilize the trehalose synthase complex, and confer sensitivity to physiological concentrations of phosphat…
YOL086W-A	0.652503	YOL086W-A	Uncharacterized protein YOL086W-A
YDL124W	0.639631	YDL124W	NADPH-dependent alpha-keto amide reductase (EC 1.2.1.-) (AKR-E) (YKAR); Reduces aromatic alpha-keto amides, aliphatic and aromatic alpha-keto esters, but not beta-keto esters
YDR281C	0.620127	PHM6	Phosphate metabolism protein 6
YLR270W	0.602115	DCS1	Scavenger mRNA-decapping enzyme DcpS (EC 3.-.-.-) (DCS-1) (Hint- related 7meGMP-directed hydrolase 1); Necessary for the complete degradation of mRNAs, both in normal mRNA turnover and in nonsense-mediated mRNA decay. Removes the 7-methyl guanine cap structure from mRNA fragments shorter than 10 nucleotides that are produced by 3'->5' exosome-mediated mRNA decay. Releases m7GMP. Can also degrade …
YLR364W	-0.631818	YLR364W	Glutaredoxin-like protein YLR364W; May have a glutathione-disulfide oxidoreductase activity in the presence of NADPH and glutathione reductase. Reduces low molecular weight disulfides and proteins (By similarity)
YJR102C	-0.667073	VPS25	Vacuolar protein-sorting-associated protein 25; Component of the ESCRT-II complex (endosomal sorting complex required for transport II), which is required for multivesicular body (MVB) formation and sorting of endosomal cargo proteins into MVBs. The MVB pathway mediates delivery of transmembrane proteins into the lumen of the lysosome for degradation. The ESCRT-II complex is probably involved in …
YNL038W	-0.680931	GPI15	Phosphatidylinositol N-acetylglucosaminyltransferase subunit GPI15 (EC 2.4.1.198) (PIGH homolog); Part of the complex catalyzing the transfer of N- acetylglucosamine from UDP-N-acetylglucosamine to phosphatidylinositol, the first step of GPI biosynthesis
YPL038W	-0.692631	MET31	Transcriptional regulator MET31 (Methionine-requiring protein 31); Auxiliary transcriptional regulator of sulfur amino acid metabolism. Involved in the transcriptional activation of MET28
YDR461C-A	-0.708917	YDR461C-A	Uncharacterized protein YDR461C-A
YNL138W-A	-0.760711	YSF3	RDS3 complex subunit 10 (Splicing factor 3b subunit); Involved in pre-mRNA splicing. Required for the SF3b integrity and prespliceosome assembly
YBL078C	-0.805475	ATG8	Autophagy-related protein 8 precursor (Autophagy-related ubiquitin- like modifier ATG8) (Cytoplasm to vacuole targeting protein 5); Involved in cytoplasm to vacuole transport (Cvt) vesicles and autophagosomes formation. With ATG4, may mediate the delivery of the vesicles and autophagosomes to the vacuole via the microtubule cytoskeleton. Participates also in membrane fusion events that take place…
YGR230W	-0.81958	BNS1	Protein BNS1; Component of the FEAR (CDC14 early anaphase release) network which promotes CDC14 release from the nucleolus during early anaphase and is required for the efficient segregation of telomeric and nucleolar regions. Although BNS1 can partially compensate for a lack of SPO12 function when overexpressed, it does not appear to play any role in controlling meiotic nuclear division
YDR252W	-0.82342	BTT1	Nascent polypeptide-associated complex subunit beta-2 (NAC-beta-2) (Beta-2-NAC) (BTF3 homolog BTT1); Acts as component of the nascent polypeptide-associated complex (NAC), which promotes mitochondrial protein import by enhancing productive ribosome interactions with the outer mitochondrial membrane. Also blocks the inappropriate interaction of ribosomes translating non-secretory nascent polypepti…
YKL096W	-0.841266	CWP1	Cell wall protein CWP1 precursor; Component of the cell wall
YCR063W	-0.843091	BUD31	Bud site selection protein 31; Important for bud site selection
YKL159C	-0.921328	RCN1	Calcipressin-like protein (Regulator of calcineurin 1) (Down syndrome candidate region 1-like protein); Inhibits calcineurin-dependent transcriptional responses by binding to the catalytic domain of calcineurin
YLR146W-A	-1.01833	YLR146W-A	Coiled-coil domain-containing protein YLR146W-A
YAR068W_YOL155C_YIL169C	-1.36078	YAR068W	Uncharacterized protein YAR068W
YBL039W-B	-3.04916	YBL039W-B	Uncharacterized protein YBL039W-B
YNR030W	-5.5517	ALG12	Dolichyl-P-Man:Man(7)GlcNAc(2)-PP-dolichyl-alpha-1,6- mannosyltransferase (EC 2.4.1.-) (Mannosyltransferase ALG12) (Extracellular mutant protein 39); Adds the eighth mannose residue in an alpha-1,6 linkage onto the dolichol-PP-oligosaccharide precursor (dolichol-PP- Man(7)GlcNAc(2)) required for protein glycosylation
