# Supplementary material for: Lifespan Extension Conferred by Endoplasmic Reticulum Secretory Pathway Deficiency Requires Induction of the Unfolded Protein Response
Source: PLoS Genet. 2014 Jan 2;10(1):e1004019. doi: 10.1371/journal.pgen.1004019 (PMC3879150; doi:10.1371/journal.pgen.1004019)
Supplement: Table S6 — Genes whose footprint coverage was changed more than 1.5-fold by BST1 deficiency. (XLSX) [file pgen.1004019.s012.xlsx]

## Sheet: Sheet1
Table S6. Genes whose footprint coverage was changed more than 1.5-fold by BST1 deficiency (373 genes)
ORF	Log2	Name	SGD description
YFL031W	3.60682	HAC1	Transcriptional activator HAC1; Transcriptional activator involved in the unfolded protein response (UPR) pathway. Recognizes and binds to the UPR element (UPRE) in the promoter of UPR-regulated genes such as KAR2, PDI1, EUG1 and FKB2. Increases the synthesis of endoplasmic reticulum-resident proteins required for protein folding as well as components of the secretory pathway
YDR534C	2.74022	FIT1	Facilitator of iron transport 1 precursor; Involved in the uptake of non-siderophore sources of iron and the siderophores ferrioxamine B and ferrichrome. Has a role in the retention of iron in the cell wall and periplasmic space
YKL096W	2.41874	CWP1	Cell wall protein CWP1 precursor; Component of the cell wall
YGR032W	2.37202	GSC2	1,3-beta-glucan synthase component GLS2 (EC 2.4.1.34) (1,3-beta-D- glucan-UDP glucosyltransferase); Alternate catalytic subunit of the 1,3-beta-glucan synthase (GS). Synthesizes 1,3-beta-glucan, a major structural component of the yeast cell wall. Required for spore wall assembly. Negative regulation of activity by SMK1 is important for spore wall deposition. Activity is positively regulated by R…
YHL047C	2.2657	ARN2	Siderophore iron transporter ARN2 (Triacetylfusarinine C transporter 1) (Triacetylfusarinine C permease); Involved in the transport of siderophore triacestylfusarinine C and so has a role in iron homeostasis
YHR209W	2.19707	CRG1	Uncharacterized protein YHR209W
YKR091W	2.18067	SRL3	Protein SRL3 (RAD53 lethality suppressor protein 3); Weakly suppresses a RAD53 null mutation when overexpressed
YOR383C	2.12159	FIT3	Facilitator of iron transport 3 precursor; Involved in the uptake of non-siderophore and siderohpore sources of iron. Has a role in the retention of iron in the cell wall and periplasmic space
YLR121C	2.08927	YPS3	Aspartic proteinase yapsin-3 precursor (EC 3.4.23.-); Cleaves proteins C-terminally to mono- and paired-basic residues. Required for cell wall integrity
YLR205C	2.04968	HMX1	Heme-binding protein HMX1; Plays an important role in the degradation of heme under conditions of iron deprivation
YBR056W-A	2.02234	YBR056W-A	Dubious open reading frame unlikely to encode a protein, based on available experimental and comparative sequence data; partially overlaps the dubious ORF YBR056C-B
YKR076W	1.96574	ECM4	Glutathione transferase omega-like 2 (EC 2.5.1.18) (Extracellular mutant protein 4); Active as '1-Cys' thiol transferase against beta- hydroxyethyl disulfide (HED), as dehydroascorbate reductase and as dimethylarsinic acid reductase, while not active against the standard GST substrate 1-chloro-2,4-dinitrobenzene (CDNB). May be involved in cell wall organization and biogenesis
YJR078W	1.86094	BNA2	Indoleamine 2,3-dioxygenase family protein (EC 1.13.11.-) (Biosynthesis of nicotinic acid protein 2); Required for biosynthesis of nicotinic acid
YLR327C	1.82238	TMA10	Translation machinery-associated protein 10
YCL040W	1.80018	GLK1	Glucokinase GLK1 (EC 2.7.1.2) (Glucose kinase) (GLK); Two isoenzymes, hexokinase-1 and hexokinase-2, can phosphorylate keto- and aldohexoses in yeast, whereas a third isoenzyme, GLK, is specific for aldohexoses. All glucose phosphorylating enzymes are involved in glucose uptake
YDL215C	1.7989	GDH2	NAD-specific glutamate dehydrogenase (EC 1.4.1.2) (NAD-GDH)
YPL096C-A	1.78234	ERI1	Phosphatidylinositol N-acetylglucosaminyltransferase ERI1 subunit (Endoplasmic reticulum-associated Ras inhibitor protein 1); Probable component of the GPI-GlcNAc transferase (GPI- GnT) complex in the endoplasmic reticulum, a complex that catalyzes transfer of GlcNAc from UDP-GlcNAc to an acceptor phosphatidylinositol, the first step in the production of GPI- anchors for cell surface proteins. Ra…
YDL124W	1.7638	YDL124W	NADPH-dependent alpha-keto amide reductase (EC 1.2.1.-) (AKR-E) (YKAR); Reduces aromatic alpha-keto amides, aliphatic and aromatic alpha-keto esters, but not beta-keto esters
YCL049C	1.75635	YCL049C	Uncharacterized protein YCL049C precursor
YDL110C	1.67671	TMA17	Translation machinery-associated protein 17
YHR030C	1.6353	SLT2	Mitogen-activated protein kinase SLT2/MPK1 (EC 2.7.11.24) (MAP kinase MPK1); Serine/threonine protein kinase involved in a signal transduction pathway that play a role in yeast cell morphogenesis and cell growth. This pathway seems to starts by SMP3; then involve the kinase PKC1 that may act the BCK1 kinase that then phosphorylates MKK1 and MKK2 which themselves phosphorylate the MPK1 kinase whic…
YGR161W-C	1.62055	YGR161W-C	Uncharacterized protein YGR161W-C
YDR077W	1.55558	SED1	Cell wall protein SED1 precursor; Component of the cell wall. Major cell wall protein in stationary phase cells. Required to stabilize the cell wall in the absence of multiple GPI-anchored mannoproteins
YOL031C	1.53823	SIL1	Nucleotide exchange factor SIL1 precursor (Protein SLS1); Required for protein translocation and folding in the endoplasmic reticulum (ER). Functions as a nucleotide exchange factor for the ER lumenal chaperone KAR2
YBR214W	1.52414	SDS24	Uncharacterized protein YBR214W; Involved in DNA replication and cell separation during budding (By similarity)
YML130C	1.49708	ERO1	Endoplasmic oxidoreductin-1 precursor (EC 1.8.4.-) (Endoplasmic oxidoreductase protein 1); Essential oxidoreductase that oxidizes proteins in the endoplasmic reticulum to produce disulfide bonds. Acts by oxidizing directly PDI1 isomerase through a direct disulfide exchange. Does not act as a direct oxidant of folding substrate, but relies on PDI1 to transfer oxidizing equivalent. Also able to oxi…
YMR184W	1.48127	ADD37	Uncharacterized protein YMR184W; Involved in ER-associated protein degradation (ERAD)
YEL060C	1.47464	PRB1	Cerevisin precursor (EC 3.4.21.48) (Vacuolar protease B) (Proteinase YSCB); Among other substrates, acts on yscA (PEP4) to activate it by processing its Pro-peptide
YDL021W	1.47106	GPM2	Phosphoglycerate mutase 2 (EC 5.4.2.1) (Phosphoglyceromutase 2) (PGAM 2) (MPGM 2) (BPG-dependent PGAM 2); Could be non-functional
YOR382W	1.4579	FIT2	Facilitator of iron transport 2 precursor; Involved in the uptake of non-siderophore and siderohpore sources of iron. Has a role in the retention of iron in the cell wall and periplasmic space
YGR161C	1.45318	RTS3	Uncharacterized protein YGR161C; May be a component of a protein phosphatase type 2A (PP2A) complex
YKL104C	1.4509	GFA1	Glucosamine--fructose-6-phosphate aminotransferase [isomerizing] (EC 2.6.1.16) (Hexosephosphate aminotransferase) (D-fructose-6- phosphate amidotransferase) (GFAT); Involved in amino sugar synthesis (formation of chitin, supplies the amino sugars of asparagine-linked oligosaccharides of glycoproteins)
YNL200C	1.44289	YNL200C	Uncharacterized protein YNL200C
YJL034W	1.44121	KAR2	78 kDa glucose-regulated protein homolog precursor (GRP 78) (Immunoglobulin heavy chain-binding protein homolog) (BiP); Probably plays a role in facilitating the assembly of multimeric protein complexes inside the ER. Is required for secretory polypeptide translocation. May physically associate with SEC63 protein in the endoplasmic reticulum and this interaction may be regulated by ATP hydrolysis
YDL130W-A	1.43716	STF1	ATPase-stabilizing factor 9 kDa, mitochondrial precursor; This is 1 of 2 proteins that can stabilize the ATPase- inhibitor complex, which normally dissociates when externally added ATP has been consumed
YLR178C	1.42675	TFS1	Carboxypeptidase Y inhibitor (CPY inhibitor) (Ic) (I(C)) (Protein DKA1) (Protein NSP1) (Protein TFS1); Specific and potent inhibitor of carboxypeptidase Y
YJR054W	1.40527	YJR054W	Uncharacterized vacuolar membrane protein YJR054W
YOR288C	1.4051	MPD1	Protein disulfide-isomerase MPD1 precursor (EC 5.3.4.1); Participates in the folding of proteins containing disulfide bonds
YNL015W	1.40137	PBI2	Protease B inhibitors 2 and 1 (Proteinase inhibitor I(B)2); These inhibitors probably regulate protease B (yscB) activity during limited proteolysis. PBI2 is a componnet of the LMA1 complex, which is involved in the facilitation of vesicle fusion such as homotypic vacuole and ER-derived COPII vesicle fusion with the Golgi
YMR316W	1.39972	DIA1	Protein DIA1 (Digs into agar protein 1); Involved in regulation of invasive growth
YOL011W	1.32361	PLB3	Lysophospholipase 3 precursor (EC 3.1.1.5) (Phospholipase B 3); Sequentially removes both fatty acyl groups from diacylglycerophospholipids and therefore has both phospholipase A and lysophospholipase activities. Substrate preference is phosphatidylserine > phosphatidylinositol. Does not cleave phosphatidylcholine, phosphatidylethanolamine, phosphatidic acid and phosphatidylinositol-bisphosphate
YLR099C	1.30611	ICT1	Putative serine protease ICT1 (EC 3.4.21.-) (Increased copper tolerance protein 1); Lysophosphatidic acid acyltransferase involved in membrane remodeling leading to increased organic solvent tolerance. Involved in resistance to azoles and copper
YPL067C	1.30582	YPL067C	Uncharacterized protein YPL067C
YGR189C	1.29541	CRH1	Probable glycosidase CRH1 precursor (EC 3.2.-.-) (Congo red hypersensitive protein 1); Probable glycosidase that plays a role in cell wall architecture. Required for the transfer of chitin to 1,6-beta- glucan in the cell wall
YDR476C	1.28163	YDR476C	Uncharacterized protein YDR476C
YNR075W	1.2772	COS10	Protein COS10
YOL082W	1.27663	ATG19	Autophagy-related protein 19 (Cytoplasm-to-vacuole targeting protein 19); Cargo-receptor protein involved in the cytoplasm to vacuole transport (Cvt) and in autophagy. Recognizes cargo proteins, such as LAP4 and AMS1 and delivers them to the pre- autophagosomal structure for eventual engulfment by the autophagosome and targeting to the vacuole (By similarity)
YIL117C	1.27575	PRM5	Uncharacterized protein YIL117C
YIL108W	1.27322	YIL108W	Putative zinc metalloproteinase YIL108W (EC 3.4.24.-)
YDL022W	1.26855	GPD1	Glycerol-3-phosphate dehydrogenase [NAD+] 1 (EC 1.1.1.8); Catalyzes the production and accumulation of glycerol during hyperosmotic stress conditions. Glycerol acts as a osmoregulator that prevents loss of water and turgor of the cells
YGR008C	1.26566	STF2	ATPase-stabilizing factor 15 kDa protein; This is one of two stabilizing factors of the inactive mitochondrial F0F1-ATPase. It binds to the F0 part and facilitates the binding of both the inhibitor and the 9 kDa protein to F1
YMR008C	1.2392	PLB1	Lysophospholipase 1 precursor (EC 3.1.1.5) (Phospholipase B 1); Sequentially removes both fatty acyl groups from diacylglycerophospholipids and therefore has both phospholipase A and lysophospholipase activities. Substrate preference is phosphatidylserine > phosphatidylinositol >> phosphatidylcholine > phosphatidylethanolamine
YJL107C	1.23616	YJL107C	Uncharacterized protein YJL107C
YLR120C	1.22408	YPS1	Aspartic proteinase 3 precursor (EC 3.4.23.41) (Yapsin-1); Cleaves proteins C-terminally to mono- and paired-basic residues. Involved in the shedding of a subset of GPI-anchored plasma membrane proteins from the cell surface, including itself, GAS1 and MSB2. May also play a role in the maturation of GPI- mannoproteins associated with the cell wall. Can process the alpha-mating factor precursor. R…
YGR019W	1.21687	UGA1	4-aminobutyrate aminotransferase (EC 2.6.1.19) (Gamma-amino-N-butyrate transaminase) (GABA transaminase) (GABA aminotransferase) (GABA-AT); Required for the degradation of gamma-aminobutyric acid (GABA), which is important for utilization of GABA as nitrogen source and for oxidative stress tolerance. Deaminates GABA to succinate semialdehyde, which in turn is converted to succinate by the succina…
YER175C	1.21323	TMT1	Uncharacterized protein YER175C; Catalyzes the S-adenosylmethionine monomethyl esterification of trans-aconitate and 3-isopropylmalate at high affinity and of other molecules like cis-aconitate, isocitrate, and citrate at lower velocities and affinities. The function of trans-aconitate methylation appears to be in reducing the toxicity of this spontaneous breakdown product of cis-aconitate. The r…
YLR194C	1.20981	YLR194C	Cell wall protein YLR194C precursor; Involved in cell wall maintenance
YCR075W-A	1.20231	YCR075W-A	Uncharacterized protein YCR075W-A
YCL026C-B	1.19853	HBN1	Uncharacterized protein YCL026C-B
YML100W	1.19569	TSL1	Trehalose synthase complex regulatory subunit TSL1 (Alpha,alpha- trehalose-phosphate synthase [UDP-forming] 123 kDa subunit); Regulatory subunit of the trehalose synthase complex that catalyzes the production of trehalose from glucose-6- phosphate and UDP-glucose in a two step process. May stabilize the trehalose synthase complex, and confer sensitivity to physiological concentrations of phosphat…
YMR291W	1.1886	YMR291W	Probable serine/threonine-protein kinase YMR291W (EC 2.7.11.1)
YHR043C_YHR044C	1.16347	DOG2	2-deoxyglucose-6-phosphate phosphatase 2 (EC 3.1.3.68) (2-DOG-6-P 2) (2-deoxyglucose-6-phosphatase 2); Active on 2-DOG-6P, not very active on fructose-1p
YGL126W	1.16136	SCS3	Protein SCS3; Appears to be involved in the synthesis of inositol phospholipids from inositol
YDR518W	1.15704	EUG1	Protein disulfide-isomerase EUG1 precursor (EC 5.3.4.1) (PDI) (Endoplasmic reticulum protein EUG1); Probably interacts with nascent polypeptides in the endoplasmic reticulum. It is an essential gene only in the absence of PDI. Its native disulfide isomerase activity is very low
YKL073W	1.13602	LHS1	Heat shock protein 70 homolog LHS1 precursor; Chaperone required for protein translocation and folding in the endoplasmic reticulum
YER069W	1.13174	ARG5%2C6	Protein ARG5,6, mitochondrial precursor [Contains: N-acetyl-gamma- glutamyl-phosphate reductase (EC 1.2.1.38) (N-acetyl-glutamate semialdehyde dehydrogenase) (NAGSA dehydrogenase); Acetylglutamate kinase (EC 2.7.2.8) (NAG kinase) (AGK) (N-acetyl-L-glutama
YJL088W	1.12011	ARG3	Ornithine carbamoyltransferase (EC 2.1.3.3) (OTCase) (Ornithine transcarbamylase)
YMR122W-A	1.11925	YMR122W-A	Uncharacterized endoplamic reticulum membrane protein YMR122W-A
YKL165C	1.10487	MCD4	GPI ethanolamine phosphate transferase 1 (EC 2.-.-.-) (Morphogenesis checkpoint-dependent protein 4) (Supersecretion of u-PA protein 21); Ethanolamine phosphate transferase involved in glycosylphosphatidylinositol-anchor biosynthesis. Transfers ethanolamine phosphate to the first alpha-1,4-linked mannose of the glycosylphosphatidylinositol precursor of GPI-anchor. Ethanolamine phosphate on the al…
YOR185C	1.10301	GSP2	GTP-binding nuclear protein GSP2/CNR2; GTP-binding protein involved in nucleocytoplasmic transport. Required for the import of protein into the nucleus and also for RNA export. Not essential for cell viability
YDR374W-A	1.10095	YDR374W-A	Uncharacterized protein YDR374W-A
YJL073W	1.09931	JEM1	DnaJ-like chaperone JEM1 precursor (DnaJ-like protein of the ER membrane 1); Acts as a DnaJ-like chaperone required for nuclear membrane fusion during mating
YKR046C	1.09783	PET10	Protein PET10 (Petite colonies protein 10)
YLR270W	1.0865	DCS1	Scavenger mRNA-decapping enzyme DcpS (EC 3.-.-.-) (DCS-1) (Hint- related 7meGMP-directed hydrolase 1); Necessary for the complete degradation of mRNAs, both in normal mRNA turnover and in nonsense-mediated mRNA decay. Removes the 7-methyl guanine cap structure from mRNA fragments shorter than 10 nucleotides that are produced by 3'->5' exosome-mediated mRNA decay. Releases m7GMP. Can also degrade …
YCL043C	1.08349	PDI1	Protein disulfide-isomerase precursor (EC 5.3.4.1) (PDI) (Thioredoxin- related glycoprotein 1); Participates in the folding of proteins containing disulfide bonds, may be involved in glycosylation, prolyl hydroxylation and triglyceride transfer
YPL089C	1.0832	RLM1	Transcription factor RLM1; May function as a transcription factor downstream of MPK1 that is subject to activation by the MPK1 mitogen-activated protein kinase pathway. Binds to the DNA sequence 5'- CTA[TA](4)TAG-3'. At least some RML1 target genes are involved in cell wall biosynthesis
YLR126C	1.07474	YLR126C	Putative glutamine amidotransferase YLR126C (EC 2.4.2.-); May have a role in copper and iron homeostasis
YJR010W	1.05919	MET3	Sulfate adenylyltransferase (EC 2.7.7.4) (Sulfate adenylate transferase) (SAT) (ATP-sulfurylase) (Methionine-requiring protein 3); Catalyzes the first intracellular reaction of sulfate assimilation, forming adenosine-5'-phosphosulfate (APS) from inorganic sulfate and ATP. Plays an important role in sulfate activation as a component of the biosynthesis pathway of sulfur- containing amino acids
YOL058W	1.05828	ARG1	Argininosuccinate synthase (EC 6.3.4.5) (Citrulline--aspartate ligase); In yeast, as can have a catabolic function since it allows efficient utilization of citrulline via arginine and the reactions involved in the arginase pathway
YLR258W	1.05359	GSY2	Glycogen [starch] synthase isoform 2 (EC 2.4.1.11); Transfers the glycosyl residue from UDP-Glc to the non- reducing end of alpha-1,4-glucan. Is believed to regulate the synthesis of glycogen
YGL039W	1.05202	YGL039W	Putative uncharacterized oxidoreductase YGL039W (EC 1.1.1.-)
YMR052W	1.0514	FAR3	Factor arrest protein 3; Participates in the control of the reentry into the cell cycle following pheromone treatment
YOL140W	1.05125	ARG8	Acetylornithine aminotransferase, mitochondrial precursor (EC 2.6.1.11) (ACOAT)
YKL096W-A	1.0447	CWP2	Cell wall protein CWP2 precursor (Low pH resistance protein 1); Component of the cell wall
YGL037C	1.04267	PNC1	Nicotinamidase (EC 3.5.1.19) (Nicotine deamidase) (NAMase); Catalyzes the deamidation of nicotinamide, an early step in the NAD(+) salvage pathway. Positively regulates SIR2-mediated silencing and longevity by preventing the accumulation of intracellular nicotinamide, an inhibitor of SIR2, during times of stress. Acts also on nicotinyl hydroxamate
YLR136C	1.04011	TIS11	Zinc finger protein CTH2 (Protein YTIS11); Binds to specific AU-rich elements (ARE) in the 3'- untranslated region of target mRNAs and promotes their degradation. In response to iron deficiency, promotes the decay of many mRNAs encoding proteins involved in iron-dependent pathways. Recruits the DHH1 helicase to the SDH4 mRNA and promotes SDH4 mRNA decay. Also destabilizes target mRNA by modulatin…
YOL086W-A	1.03632	YOL086W-A	Uncharacterized protein YOL086W-A
YJL091C	1.03187	GWT1	GPI-anchored wall transfer protein 1 (EC 2.3.-.-); Probable acetyltransferase, which acetylates the inositol ring of phosphatidylinositol during biosynthesis of GPI- anchor. Acetylation during GPI-anchor biosynthesis is not essential for the subsequent mannosylation and is usually removed soon after the attachment of GPIs to proteins
YER130C	1.03178	YER130C	Zinc finger protein YER130C
YOR321W	1.0306	PMT3	Dolichyl-phosphate-mannose--protein mannosyltransferase 3 (EC 2.4.1.109); Transfers mannose from Dol-P-mannose to Ser or Thr residues on proteins (By similarity)
YMR251W-A	1.02637	HOR7	Protein HOR7 precursor (Protein A0.5)
YKR011C	1.02552	YKR011C	Uncharacterized protein YKR011C
YBR207W	1.01961	FTH1	Iron transporter FTH1; High affinity iron transporter probably involved in transport of intravacuolar stores of iron
YCL044C	1.0193	MGR1	Uncharacterized protein YCL044C; Component of the mitochondrial inner membrane i-AAA protease supercomplex required for mitochondrial inner membrane protein turnover. Together with MGR3, functions in an adapter complex that targets substrates to the i-AAA protease for degradation. Required for growth of cells lacking the mitochondrial genome
YBR007C	1.01877	DSF2	Uncharacterized protein YBR007C
YEL058W	1.01326	PCM1	Phosphoacetylglucosamine mutase (EC 5.4.2.3) (PAGM) (Acetylglucosamine phosphomutase) (N-acetylglucosamine-phosphate mutase); Interconverts GlcNAc-6-P and GlcNAc-1-P
YDR391C	1.01146	YDR391C	Uncharacterized protein YDR391C
YDR258C	1.01124	HSP78	Heat shock protein 78, mitochondrial precursor; Required, in concert with mitochondrial Hsp70 (SSC1), for the dissociation, resolubilization and refolding of aggregates of damaged proteins in the mitochondrial matrix after heat stress. May extracts proteins from aggregates by unfolding and threading them in an ATP-dependent process through the axial channel of the protein hexamer, after which the…
YOR347C	1.01099	PYK2	Pyruvate kinase 2 (EC 2.7.1.40) (PK 2); May be used by cells under conditions in which the level of glycolytic flux is very low
YMR214W	1.00859	SCJ1	DnaJ-related protein SCJ1 precursor (J protein SCJ1); Regulates protein folding in the endoplasmic reticulum lumen. Probably acts as a J-protein for the Hsp70-type chaperone KAR2 by stimulating its ATP-dependent reaction cycle and initiating folding reactions. Also involved in the endoplasmic reticulum-associated degradation (ERAD) process. Cooperates with KAR2 and another J-protein JEM1 to facil…
YHL021C	1.00703	FMP12	Uncharacterized oxidoreductase YHL021C (EC 1.14.11.-)
YPL110C	0.997231	GDE1	Glycerophosphodiester phosphodiesterase GDE1 (EC 3.1.4.46); Glycerophosphocholine glycerophosphodiesterase responsible for the hydrolysis of intracellular glycerophosphocholine into glycerol-phosphate and choline. The choline is used for phosphatidyl-choline synthesis. Required for utilization of glycerophosphocholine as phosphate source
YPR079W	0.995345	MRL1	Mannose 6-phosphate receptor-like protein 1 precursor; Sorting receptor involved in the transport of vacuolar enzymes from the Golgi complex to the vacuole. Involved in the delivery and maturation of PEP4 (vacuolar proteinase A) and PRB1 (vacuolar proteinase B)
YDR293C	0.988339	SSD1	Protein SSD1 (Protein SRK1); Can suppress the lethality due to deletion of SIT4, and partially the defects due to BCY1 disruption. Is implicated in the control of the cell cycle G1 phase
YPL156C	0.987409	PRM4	Pheromone-regulated membrane protein 4
YDR516C	0.985569	EMI2	Glucokinase EMI2 (EC 2.7.1.2) (Glucose kinase) (GLK) (Early meiotic induction protein 2); Putative glucokinase involved in phosphorylation of aldohexoses and glucose uptake (By similarity). Involved in sporulation. Required for the full activation of the early meiotic inducer IME1
YGR028W	0.983906	MSP1	Protein MSP1 (TAT-binding homolog 4); Involved in intramitochondrial sorting of proteins
YDR482C	0.968504	CWC21	Pre-mRNA-splicing factor CWC21 (Complexed with CEF1 protein 21); Involved in pre-mRNA splicing
YKR013W	0.968041	PRY2	Protein PRY2 precursor (Pathogen related in Sc 2)
YLR299W	0.958159	ECM38	Gamma-glutamyltransferase precursor (EC 2.3.2.2) (Gamma- glutamyltranspeptidase) (Gamma-GT) (Extracellular mutant protein 38) (CIK1 suppressor protein 2) [Contains: Gamma-glutamyltransferase heavy chain; Gamma-glutamyltransferase light chain]; Plays a role in the turnover of the vacuolar glutathione and in the supply of growth requirements during nitrogen starvation
YAL053W	0.955262	FLC2	Flavin carrier protein 2 precursor (FAD transporter 2) (TRP-like ion channel FLC2); May be responsable for the transport of FAD into the endoplasmatic reticulum lumen, where it is required for oxidative protein folding
YLR300W	0.953488	EXG1	Glucan 1,3-beta-glucosidase I/II precursor (EC 3.2.1.58) (Exo-1,3- beta-glucanase I/II) (Soluble cell wall protein 6); Glucanases possibly play a role in cell expansion during growth, in cell-cell fusion during mating, and in spore release during sporulation. This enzyme hydrolyzes both 1,3-beta- and 1,6- beta-linkages and even has beta-glucosidase activity. It could also function biosyntheticall…
YLR011W	0.946411	LOT6	NAD(P)H-dependent FMN reductase LOT6 (EC 1.5.1.29) (FMN reductase LOT6) (Azoreductase LOT6) (Low temperature response protein 6); Has several reductase activities that are NAD(P)H- dependent and involve FMN as a cofactor, ferricyanide being the best substrate for reduction. May be involved in ferric iron assimilation
YKL151C	0.943355	YKL151C	Uncharacterized protein YKL151C
YOL158C	0.942023	ENB1	Siderophore iron transporter ENB1 (Siderophore iron transporter ARN4) (Enterobactin permease); Involved in the transport of siderophore enterobactin and so has a role in iron homeostasis
YKL129C	0.940257	MYO3	Myosin-3; One of two redundant type-I myosins implicated in the organization of the actin cytoskeleton. Required for proper actin cytoskeleton polarization and for the internalization step in endocytosis. At the cell cortex, assembles in patch-like structures together with proteins from the actin-polymerizing machinery and promotes actin assembly. Functions redundantly with LAS17 as actin nucleat…
YJR096W	0.939293	YJR096W	Probable oxidoreductase YJR096W (EC 1.-.-.-)
YJR073C	0.938405	OPI3	Methylene-fatty-acyl-phospholipid synthase (EC 2.1.1.16) (Unsaturated phospholipid methyltransferase) (Overproducer of inositol protein 3)
YBR047W	0.93511	FMP23	Uncharacterized protein YBR047W; May be involved in mitochondrial iron or copper homeostatis
YBR169C	0.934704	SSE2	Heat shock protein homolog SSE2; Has a calcium-dependent calmodulin-binding activity
YLR390W-A	0.929398	CCW14	Covalently-linked cell wall protein 14 precursor (Inner cell wall protein); Component of the inner layer of the cell wall
YDR519W	0.928113	FPR2	FK506-binding protein 2 precursor (EC 5.2.1.8) (Peptidyl-prolyl cis- trans isomerase) (PPIase) (Rotamase) (FKBP-13) (FKBP-15); PPIases accelerate the folding of proteins. It catalyzes the cis-trans isomerization of proline imidic peptide bonds in oligopeptides. FKBP-13 may play a role in protein trafficking in the ER
YGL127C	0.923902	SOH1	Mediator of RNA polymerase II transcription subunit 31 (Mediator complex subunit 31) (Hpr1 suppressor protein 1); Component of the Mediator complex, a coactivator involved in the regulated transcription of nearly all RNA polymerase II-dependent genes. Mediator functions as a bridge to convey information from gene-specific regulatory proteins to the basal RNA polymerase II transcription machinery.…
YOR303W	0.914025	CPA1	Carbamoyl-phosphate synthase arginine-specific small chain (EC 6.3.5.5) (Arginine-specific carbamoyl-phosphate synthetase, glutamine chain) (CPS-A)
YLR414C	0.911045	YLR414C	Cell membrane protein YLR414C precursor
YMR315W	0.908667	YMR315W	Uncharacterized protein YMR315W
YBL033C	0.908416	RIB1	GTP cyclohydrolase-2 (EC 3.5.4.25) (GTP cyclohydrolase II); Catalyzes the conversion of GTP to 2,5-diamino-6- ribosylamino-4(3H)-pyrimidinone 5'-phosphate (DARP), formate and pyrophosphate (By similarity)
YOL019W	0.906879	YOL019W	Uncharacterized membrane protein YOL019W
YHL040C	0.902821	ARN1	Siderophore iron transporter ARN1 (Ferrichrome permease); Involved in the transport of siderophore ferrichrome and so has a role in iron homeostasis
YLL012W	0.892575	YEH1	Sterol esterase 1 (EC 3.1.1.13) (Steryl ester hydrolase 1); Mediates the hydrolysis of steryl esters, thereby playing a central role in lipid metabolism. Under heme-deficient conditions, it constitutes the major steryl ester hydrolase, suggesting that it plays a central role in mobilization of steryl esters under anaerobic conditions
YGL087C	0.890023	MMS2	Ubiquitin-conjugating enzyme variant MMS2 (UEV MMS2); Has a role in the DNA error-free postreplication repair (PRR) pathway. Lacks catalytic activity by itself. The UBC13/MMS2 heterodimer catalyzes the synthesis of non-canonical poly- ubiquitin chains that are linked through 'Lys-63'
YGL057C	0.889979	YGL057C	Uncharacterized protein YGL057C
YJR025C	0.886606	BNA1	3-hydroxyanthranilate 3,4-dioxygenase (EC 1.13.11.6) (3-HAO) (3- hydroxyanthranilic acid dioxygenase) (3-hydroxyanthranilate oxygenase) (Biosynthesis of nicotinic acid protein 1); Catalyzes the oxidative ring opening of 3- hydroxyanthranilate to 2-amino-3-carboxymuconate semialdehyde, which spontaneously cyclizes to quinolinate
YNR060W	0.884702	FRE4	Ferric reductase transmembrane component 4 precursor (EC 1.16.1.7) (Ferric-chelate reductase 4); Siderophore-iron reductase responsible for reducing extracellular iron prior to import. Catalyzes the reductive uptake of Fe(3+) bound to dihydroxamate rhodotorulic acid. Fe(3+) is reduced to Fe(2+), which then dissociates from the siderophore and can be imported by the high-affinity Fe(2+) transport …
YOL013C	0.881044	HRD1	ERAD-associated E3 ubiquitin-protein ligase HRD1 (EC 6.3.2.-) (HMG-CoA reductase degradation protein 1); Component of the endoplasmic reticulum quality control (ERQC) system also called ER-associated degradation (ERAD) involved in ubiquitin-dependent degradation of missfolded endoplasmic reticulum proteins. Provides the core ubiquitin ligase (E3) activity in ERAD, recruiting QRI8/UBC7 for substra…
YNL289W	0.880726	PCL1	PHO85 cyclin-1 (G1/S-specific cyclin PCL1) (Cyclin HCS26); G1/S-specific cyclin partner of the cyclin-dependent kinase (CDK) PHO85. Essential for the control of the cell cycle at the G1/S (start) transition. The PCL1-PHO85 cyclin-CDK holoenzyme is involved in phosphorylation of the CDK inhibitor (CKI) SIC1, which is required for its ubiquitination and degradation, releasing repression of b-type c…
YPL221W	0.879941	FLC1	Flavin carrier protein 1 precursor (FAD transporter 1) (TRP-like ion channel protein FLC1) (Heme utilization factor 1) (Bypass of PAM1 protein 1); May be responsable for the transport of FAD into the endoplasmatic reticulum lumen, where it is required for oxidative protein folding
YLR332W	0.87854	MID2	Cell wall integrity sensor MID2 precursor (Mating pheromone-induced death protein 2) (Serine-rich multicopy suppressor protein 1) (Protein kinase A interference protein 1); Cell wall stress sensor. Involved in activation of a response that includes both stress-related increased chitin synthesis and the MPK1 mitogen-activated protein kinase cell integrity pathway. High-copy activator of the SKN7 t…
YCL038C	0.877024	ATG22	Autophagy-related protein 22; Required for lysis of autophagic vesicles after delivery to the vacuole (By similarity)
YHR105W	0.876001	YPT35	Uncharacterized protein YHR105W
YBR085C-A	0.875592	YBR085C-A	Uncharacterized protein YBR085C-A
YLR231C	0.871247	BNA5	Kynureninase (EC 3.7.1.3) (L-kynurenine hydrolase); Catalyzes the cleavage of L-kynurenine (L-Kyn) and L-3- hydroxykynurenine (L-3OHKyn) into anthranilic acid (AA) and 3- hydroxyanthranilic acid (3-OHAA), respectively
YMR238W	0.864602	DFG5	Mannan endo-1,6-alpha-mannosidase DFG5 precursor (EC 3.2.1.101) (Endo- alpha-1->6-D-mannanase DFG5); Required for normal synthesis of the cell wall
YGR244C	0.863256	LSC2	Succinyl-CoA ligase [ADP-forming] subunit beta, mitochondrial precursor (EC 6.2.1.5) (Succinyl-CoA synthetase beta chain) (SCS- beta)
YJL079C	0.860205	PRY1	Protein PRY1 precursor (Pathogen related in Sc 1)
YGR284C	0.860004	ERV29	ER-derived vesicles protein ERV29; Constituent of COPII-coated endoplasmic reticulum- derived transport vesicles. Required for efficient transport of a subset of secretory proteins to the Golgi. The C-terminal di- lysine motif is required for exit from the endoplasmic reticulum. Required directly for packaging glycosylated pro-alpha-factor into COPII vesicles. Facilitates retrograde transport fro…
YBR006W	0.856045	UGA2	Succinate-semialdehyde dehydrogenase [NADP+] (EC 1.2.1.16) (SSDH)
YFR041C	0.845165	ERJ5	Uncharacterized J domain-containing protein YFR041C precursor
YDL072C	0.844035	YET3	Endoplasmic reticulum transmembrane protein 3; May play a role in anterograde transport of membrane proteins from the endoplasmic reticulum to the Golgi. May be involved in invertase secretion
YGL250W	0.843384	RMR1	Nuclear protein YGL250W
YDR171W	0.840685	HSP42	Heat shock protein 42 (42 kDa heat shock protein)
YNL277W	0.837315	MET2	Homoserine O-acetyltransferase (EC 2.3.1.31) (Homoserine O-trans- acetylase)
YJL127C-B	0.835956	YJL127C-B	Uncharacterized protein YJL127C-B
YPL154C	0.834464	PEP4	Saccharopepsin precursor (EC 3.4.23.25) (Aspartate protease) (Proteinase A) (Proteinase YSCA) (Carboxypeptidase Y-deficient protein 4); Aspartyl protease implicated in the post-translational regulation of S.cerevisiae vacuolar proteinases. Acts on YSCB, on YSCY and on itself
YBR066C	0.827717	NRG2	Probable transcriptional regulator NRG2; Transcriptional repressor (By similarity)
YMR140W	0.82759	SIP5	Uncharacterized protein YMR140W; May negatively regulate the SNF1 kinase by promoting the interaction of the REG1/GLC7 phosphatase complex with the kinase. Deletion of SIP5 promotes resistance to artimisin, which is probably an indirect effect of an action on the electron transport chain (By similarity)
YPR127W	0.820129	YPR127W	Putative pyridoxal reductase (EC 1.1.1.65) (PL reductase) (PL-red); Catalyzes the reduction of pyridoxal (PL) with NADPH and oxidation of pyridoxine (PN) with NADP(+) (By similarity)
YMR258C	0.819158	YMR258C	Uncharacterized protein YMR258C
YOL016C	0.81697	CMK2	Calcium/calmodulin-dependent protein kinase II (EC 2.7.11.17); Important in cellular regulation
YKL065C	0.816591	YET1	Endoplasmic reticulum transmembrane protein 1; May play a role in anterograde transport of membrane proteins from the endoplasmic reticulum to the Golgi
YLR345W	0.814804	YLR345W	Putative 6-phosphofructo-2-kinase/fructose-2,6-biphosphatase YLR345W [Includes: 6-phosphofructo-2-kinase (EC 2.7.1.105); Fructose-2,6- bisphosphatase (EC 3.1.3.46)]; Synthesis and degradation of fructose 2,6-bisphosphate (By similarity)
YNL192W	0.814713	CHS1	Chitin synthase 1 (EC 2.4.1.16) (Chitin-UDP acetyl-glucosaminyl transferase 1); Septum formation and repair, especially under certain adverse conditions
YGR237C	0.808697	YGR237C	Uncharacterized protein YGR237C
YJL158C	0.803658	CIS3	Covalently-linked cell wall protein 11 precursor (Protein CIS3) (Soluble cell wall protein 8); Component of the outer cell wall layer. Required for stability of the cell wall and for optimal growth. Required for resistance against several antifungal and cell wall-perturbing agents (By similarity)
YFR053C	0.796166	HXK1	Hexokinase-1 (EC 2.7.1.1) (Hexokinase-A) (Hexokinase PI)
YDR248C	0.792428	YDR248C	Probable gluconokinase (EC 2.7.1.12) (Gluconate kinase)
YJR052W	0.791756	RAD7	DNA repair protein RAD7; This protein is one of 10 proteins (RAD1, 2,3,4,7,10,14, 16,23 and MMS19) involved in excision repair of DNA damaged with UV light, bulky adducts, or cross-linking agents
YBL029C-A	0.78987	YBL029C-A	Uncharacterized protein YBL029C-A
YFL014W	0.788354	HSP12	12 kDa heat shock protein (Glucose and lipid-regulated protein); May play a role in a switch from carbohydrate utilizing metabolism to fatty acid utilizing metabolism
YDR216W	0.783349	ADR1	Regulatory protein ADR1; Required for transcriptional activation of glucose- repressible alcohol dehydrogenase (ADH2)
YDR061W	0.783176	YDR061W	Putative ABC transporter ATP-binding protein YDR061W
YNL049C	0.78241	SFB2	SED5-binding protein 2 (SEC24-related protein 2); Component of the COPII coat, that covers ER-derived vesicles involved in transport from the endoplasmic reticulum to the Golgi apparatus. COPII acts in the cytoplasm to promote the transport of secretory, plasma membrane, and vacuolar proteins from the endoplasmic reticulum to the Golgi complex
YOR220W	0.778579	RCN2	Regulator of calcineurin 2 (Weak suppressor of PAT1 ts protein 1)
YBL098W	0.769397	BNA4	Kynurenine 3-monooxygenase (EC 1.14.13.9) (Kynurenine 3-hydroxylase) (Biosynthesis of nicotinic acid protein 4); Catalyzes the hydroxylation of L-kynurenine (L-Kyn) to form 3-hydroxy-L-kynurenine (L-3OHKyn). Required for synthesis of quinolinic acid
YBR126C	0.767183	TPS1	Alpha,alpha-trehalose-phosphate synthase [UDP-forming] 56 kDa subunit (EC 2.4.1.15) (Trehalose-6-phosphate synthase) (UDP-glucose- glucosephosphate glucosyltransferase) (Trehalose synthase complex catalytic subunit TPS1) (General glucose sensor subunit 1); Synthase catalytic subunit of the trehalose synthase complex that catalyzes the production of trehalose from glucose-6- phosphate and UDP-gluc…
YJL171C	0.765305	YJL171C	Uncharacterized protein YJL171C precursor
YIL154C	0.759816	L000000865	Sugar utilization regulatory protein IMP2; Controls the nucleo-mitochondrial dependence of galactose, maltose and raffinose utilization. Becomes essential in the absence of functioning mitochondria
YDL234C	0.759557	GYP7	GTPase-activating protein GYP7 (GAP for YPT7); Most effectively accelerates the intrinsic GTPase activity of YPT7. It is also active, but to a lesser extent, on YPT31, YPT32, YPT1, YPT6 and SEC4
YHR142W	0.757809	CHS7	Chitin synthase export chaperone; Chaperone required for the export of the chitin synthase CHS3 from the endoplasmic reticulum
YOL122C	0.756363	SMF1	Manganese transporter SMF1; High-affinity manganese transporter involved in manganese uptake from the extracellular environment. Contributes also to cellular accumulation of other divalent metal ions such as cadmium, cobalt, copper, iron and nickel
YBL025W	0.756197	RRN10	RNA polymerase I-specific transcription initiation factor RRN10; Component of the UAF (upstream activation factor) complex which interacts with the upstream element of the RNA polymerase I promoter and forms a stable preinitiation complex. Together with SPT15/TBP UAF seems to stimulate basal transcription to a fully activated level
YLR315W	0.755453	NKP2	Central kinetochore subunit NKP2 (Non-essential kinetochore protein 2); Component of the central kinetochore, which mediates the attachment of the centromere to the mitotic spindle by forming essential interactions between the microtubule-associated outer kinetochore proteins and the centromere-associated inner kinetochore proteins. Required for establishing bipolar spindle- microtubule attachmen…
YPR098C	0.751562	YPR098C	Uncharacterized mitochondrial outer membrane protein YPR098C
YOL108C	0.75062	INO4	Protein INO4; Transcriptional activator of phospholipid synthetic genes (such as INO1, CHO1/PSS, CHO2/PEM1, OPI3/PEM2, etc.)
YLL058W	0.749768	YLL058W	Putative cystathionine gamma-synthase YLL058W (EC 2.5.1.48) (O- succinylhomoserine (thiol)-lyase)
YML016C	0.749179	PPZ1	Serine/threonine-protein phosphatase PP-Z1 (EC 3.1.3.16); Essential for the maintenance of cell size and integrity in response to osmotic stress
YIL140W	0.747196	AXL2	Protein AXL2 precursor (Suppressor of RHO3 protein 4); Required for axial budding pattern. Acts as an anchor to help direct new growth components and/or polarity establishment components to the cortical axial budding site
YAL023C	0.747145	PMT2	Dolichyl-phosphate-mannose--protein mannosyltransferase 2 (EC 2.4.1.109); Transfers mannose from Dol-P-mannose to Ser or Thr residues on proteins. Seems to be active on chitinase
YDR525W-A	0.747038	SNA2	Protein SNA2
YEL012W	0.744863	UBC8	Ubiquitin-conjugating enzyme E2-24 kDa (EC 6.3.2.19) (Ubiquitin- protein ligase) (Ubiquitin carrier protein) (Glucose-induced degradation protein 3); Catalyzes the covalent attachment of ubiquitin to other proteins. Capable, in vitro, to ubiquitinate histone H2A. Has a role in the negative regulation of gluconeogenesis. Required for proteosome-dependent catabolite degradation of fructose-1,6- bis…
YPR040W	0.744542	TIP41	Type 2A phosphatase activator TIP41 (PP2A phosphatase activator TIP41) (TAP42-interacting protein 1); Involved in negative regulation of the TOR signaling pathway in response to type of available nitrogen source. Indirectly activates the PP2A phosphatase SIT4 via interaction with its suppressor TAP42. This interaction is enhanced under nitrogen limitation conditions. Also has a role in regulation…
YPL224C	0.74123	MMT2	Mitochondrial metal transporter 2, mitochondrial precursor; Mitochondrial metal transporter involved in mitochondrial iron accumulation
YOR285W	0.739916	YOR285W	Putative thiosulfate sulfurtransferase YOR285W (EC 2.8.1.1)
YMR191W	0.739555	SPG5	Stationary phase protein 5; Required for survival at high temperature during stationary phase
YPL163C	0.736864	SVS1	Protein SVS1 precursor; Required for vanadate resistance
YLR306W	0.736807	UBC12	NEDD8-conjugating enzyme UBC12 (EC 6.3.2.-) (RUB1-conjugating enzyme) (RUB1-protein ligase) (Ubiquitin carrier protein 12); Accepts the ubiquitin-like protein NEDD8/RUB1 from the UBA3-ULA1 E1 complex and catalyzes its covalent attachment to other proteins. The major substrate is CDC53/Cullin
YMR297W	0.735768	PRC1	Carboxypeptidase Y precursor (EC 3.4.16.5) (Carboxypeptidase YSCY); Involved in degradation of small peptides. Digests preferentially peptides containing an aliphatic or hydrophobic residue in P1' position, as well as methionine, leucine or phenylalanine in P1 position of ester substrate
YJL149W	0.733949	DAS1	F-box protein YJL149W; Substrate recognition component of a SCF (SKP1-CUL1-F- box protein) E3 ubiquitin-protein ligase complex which mediates the ubiquitination and subsequent proteasomal degradation of target proteins. Probably recognizes and binds to phosphorylated target proteins (By similarity)
YLR028C	0.733069	ADE16	Bifunctional purine biosynthesis protein ADE16 [Includes: Phosphoribosylaminoimidazolecarboxamide formyltransferase (EC 2.1.2.3) (5-aminoimidazole-4-carboxamide ribonucleotide formyltransferase) (AICAR transformylase); IMP cyclohydrolase (EC 3.5.4.10) (In
YDR309C	0.732812	GIC2	GTPase-interacting component 2; Required for cell size and shape control, bud site selection, bud emergence, actin cytoskeletal organization, mitotic spindle orientation/positioning, and mating projection formation in response to mating pheromone
YPR183W	0.730844	DPM1	Dolichol-phosphate mannosyltransferase (EC 2.4.1.83) (Dolichol- phosphate mannose synthase) (Dolichyl-phosphate beta-D- mannosyltransferase) (Mannose-P-dolichol synthase) (MPD synthase) (DPM synthase); Transfers mannose from GDP-mannose to dolichol monophosphate to form dolichol phosphate mannose (Dol-P-Man) which is the mannosyl donor in pathways leading to N-glycosylation, glycosyl phosphatidyl…
YCR030C	0.73004	SYP1	Suppressor of yeast profilin deletion; May act through the RHO2 signaling pathway to repolarize cortical actin patches in profilin-deficient cells
YDR528W	0.728957	HLR1	Protein HLR1 (LRE1 homolog); Involved in cell wall composition and integrity and response to osmotic stress
YGR282C	0.72857	BGL2	Glucan 1,3-beta-glucosidase precursor (EC 3.2.1.58) (Exo-1,3-beta- glucanase) (GP29) (Soluble cell wall protein 9); Glucanases possibly play a role in cell expansion during growth, in cell-cell fusion during mating, and in spore release during sporulation. This enzyme may be involved in beta-glucan degradation and also function biosynthetically as a transglycosylase
YJR074W	0.727131	MOG1	Nuclear import protein MOG1 (Multicopy suppressor of GSP1); Involved in the Ran-GTPase system for nuclear protein import and poly(A)+ mRNA export
YJL167W	0.724913	ERG20	Farnesyl pyrophosphate synthetase (FPP synthetase) (FPS) (Farnesyl diphosphate synthetase) [Includes: Dimethylallyltranstransferase (EC 2.5.1.1); Geranyltranstransferase (EC 2.5.1.10)]; Catalyzes the sequential condensation of isopentenyl pyrophosphate with the allylic pyrophosphates, dimethylallyl pyrophosphate, and then with the resultant geranylpyrophosphate to the ultimate product farnesyl py…
YNR032W	0.723013	PPG1	Serine/threonine-protein phosphatase PP2A-like PPG1 (EC 3.1.3.16); Involved in glycogen accumulation
YCR036W	0.722323	RBK1	Probable ribokinase (EC 2.7.1.15)
YBL040C	0.716753	ERD2	ER lumen protein retaining receptor (HDEL receptor); Required for the retention of luminal endoplasmic reticulum proteins. Determines the specificity of the luminal ER protein retention system. Also required for normal vesicular traffic through the Golgi. This receptor strongly recognizes H-D- E-L and weakly recognizes D-D-E-L and K-D-E-L
YGL006W	0.716217	PMC1	Calcium-transporting ATPase 2 (EC 3.6.3.8) (Vacuolar Ca(2+)-ATPase); This magnesium-dependent enzyme catalyzes the hydrolysis of ATP coupled with the transport of calcium. Transports the calcium to the vacuole and participates in the control of the cytosolic free calcium
YLR042C	0.715067	YLR042C	Cell wall protein YLR042C precursor
YLL051C	0.714609	FRE6	Ferric reductase transmembrane component 6 precursor (EC 1.16.1.7) (Ferric-chelate reductase 6); Metalloreductase responsible for reducing vacuolar iron and copper prior to transport into the cytosol. Catalyzes the reduction of Fe(3+) to Fe(2+) and Cu(2+) to Cu(+), respectively, which can then be transported by the respective vacuolar efflux systems to the cytosol
YFR047C	0.714575	BNA6	Nicotinate-nucleotide pyrophosphorylase [carboxylating] (EC 2.4.2.19) (Quinolinate phosphoribosyltransferase [decarboxylating]) (QAPRTase); Involved in the catabolism of quinolinic acid (QA) (By similarity)
YNL003C	0.713892	PET8	Putative mitochondrial carrier protein PET8
YKL006C-A	0.71117	SFT1	Protein transport protein SFT1 (P14); Vesicle SNARE required for retrograde transport within the Golgi complex
YBR056W	0.708769	YBR056W	Uncharacterized glycosyl hydrolase YBR056W (EC 3.2.1.-)
YNL156C	0.707664	NSG2	Protein NSG2; Stabilizes the HMG-CoA reductase HMG2 by preventing its HRD1-dependent degradation. Binds directly to the sterol-sensing domain (SSD)-containing transmembrane region of HMG2, promoting its folding to protect it from degradation
YBR053C	0.706193	YBR053C	Uncharacterized protein YBR053C
YLR104W	0.706175	YLR104W	Uncharacterized protein YLR104W precursor
YHR017W	0.704056	YSC83	Uncharacterized protein YHR017W
YEL065W	0.70402	SIT1	Siderophore iron transporter 1 (Siderophore iron transporter ARN3) (Ferrioxamine B permease); Involved in the transport of siderophore ferrioxamine B and so has a role in iron homeostasis
YBR132C	0.704019	AGP2	General amino acid permease AGP2; General amino acid permease with broad substrate specificity. Can also transport carnitine
YDL095W	0.7037	PMT1	Dolichyl-phosphate-mannose--protein mannosyltransferase 1 (EC 2.4.1.109); Transfers mannose from Dol-P-mannose to Ser or Thr residues on proteins. Seems to be active on chitinase
YGR250C	0.702815	YGR250C	Uncharacterized RNA-binding protein YGR250C
YFR014C	0.70192	CMK1	Calcium/calmodulin-dependent protein kinase I (EC 2.7.11.17); Important in cellular regulation
YDR074W	0.70086	TPS2	Trehalose-phosphatase (EC 3.1.3.12) (Trehalose 6-phosphate phosphatase) (TPP) (Trehalose synthase complex catalytic subunit TPS2); Phosphatase catalytic subunit of the trehalose synthase complex that catalyzes the production of trehalose from glucose-6- phosphate and UDP-glucose in a two step process
YBL021C	0.69975	HAP3	Transcriptional activator HAP3 (UAS2 regulatory protein A); Acts a component of the CCAT-binding factor, which is a transcriptional activator and binds to the upstream activation site (UAS2) of the CYC1 gene and other genes involved in mitochondrial electron transport and activates their expression. Recognizes the sequence 5'-CCAAT-3'
YNL283C	0.699645	WSC2	Cell wall integrity and stress response component 2 precursor
YLR245C	0.698872	CDD1	Cytidine deaminase (EC 3.5.4.5) (Cytidine aminohydrolase) (CDA); This enzyme scavenge exogenous and endogenous cytidine and 2'-deoxycytidine for UMP synthesis
YBR024W	0.696447	SCO2	Protein SCO2, mitochondrial precursor; Acts as a copper chaperone, transporting copper to the Cu(A) site on the cytochrome c oxidase subunit II (COX2)
YHL048W_YGR295C_YJR161C_YNL336W_YDL248W_YML132W_YBR302C_YFL062W	0.695996	COS8	Protein COS8
YJL066C	0.69474	MPM1	Uncharacterized protein YJL066C
YOR316C	0.693839	COT1	Cobalt uptake protein COT1; Probably responsible for the uptake of cobalt ions. It appears to act in a dosage-dependent manner to counteract the adverse effects of cobalt ions on cells. It may participate in the regulation of cobalt levels under normal physiological conditions and may be important in the supply of metal that is required for metalloenzyme or cofactor synthesis. It reduces the toxi…
YDR400W	0.693732	URH1	Uridine nucleosidase (EC 3.2.2.3) (Uridine ribohydrolase); Also acts on cytidine
YMR169C_YMR170C	0.693208	ALD3	Aldehyde dehydrogenase [NAD(P)+] 2 (EC 1.2.1.5)
YER035W	0.692059	EDC2	Enhancer of mRNA-decapping protein 2; mRNA-binding protein which stimulates mRNA decapping by DCP1 and DCP2
YJL031C	0.690911	BET4	Geranylgeranyl transferase type-2 subunit alpha (EC 2.5.1.60) (Geranylgeranyl transferase type II subunit alpha) (Type II protein geranyl-geranyltransferase subunit alpha) (GGTase-II-alpha) (PGGT) (YPT1/SEC4 proteins geranylgeranyltransferase subunit alph; Catalyzes the transfer of a geranyl-geranyl moiety from geranyl-geranyl pyrophosphate to proteins having the C-terminal -XCC or -XCXC, where b…
YMR181C	0.689566	YMR181C	Uncharacterized protein YMR181C
YKR003W	0.687937	OSH6	Oxysterol-binding protein homolog 6
YIL048W	0.686397	NEO1	Probable phospholipid-transporting ATPase NEO1 (EC 3.6.3.1); This magnesium-dependent enzyme catalyzes the hydrolysis of ATP coupled with the transport of phospholipids (Potential). Leads to neomycin-resistance when overexpressed. Required for traffic between late Golgi and early endosomes
YJL155C	0.686115	FBP26	Fructose-2,6-bisphosphatase (EC 3.1.3.46); This is predominantly if not solely a fructose-2,6- bisphosphatase
YPL071C	0.684294	YPL071C	Uncharacterized protein YPL071C
YBR095C	0.683962	RXT2	Transcriptional regulatory protein RXT2; Component of the RPD3C(L) histone deacetylase complex (HDAC) responsible for the deacetylation of lysine residues on the N-terminal part of the core histones (H2A, H2B, H3 and H4). Histone deacetylation gives a tag for epigenetic repression and plays an important role in transcriptional regulation, cell cycle progression and developmental events
YAL007C	0.683641	ERP2	Protein ERP2 precursor; Involved in vesicular protein trafficking
YGL157W	0.681803	YGL157W	Putative uncharacterized oxidoreductase YGL157W (EC 1.1.1.-)
YIL076W	0.6814	SEC28	Coatomer subunit epsilon (Epsilon-coat protein) (Epsilon-COP); The coatomer is a cytosolic protein complex that binds to dilysine motifs and reversibly associates with Golgi non- clathrin-coated vesicles, which further mediate biosynthetic protein transport from the ER, via the Golgi up to the trans Golgi network. Coatomer complex is required for budding from Golgi membranes, and is essential for…
YJL035C	0.680343	TAD2	tRNA-specific adenosine deaminase subunit TAD2 (EC 3.5.4.-) (tRNA- specific adenosine-34 deaminase subunit TAD2); Deaminates adenosine-34 to inosine in many tRNAs
YIL123W	0.680071	SIM1	Protein SIM1 precursor; Required for the maintenance of the CLB5 kinase activity
YHR057C	0.673655	CPR2	Peptidyl-prolyl cis-trans isomerase B precursor (EC 5.2.1.8) (PPIase) (Rotamase) (Cyclophilin B) (Cyclophilin-related protein); PPIases accelerate the folding of proteins. It catalyzes the cis-trans isomerization of proline imidic peptide bonds in oligopeptides (By similarity)
YHR138C	0.672833	YHR138C	Uncharacterized protein YHR138C precursor
YPR178W	0.67196	PRP4	U4/U6 small nuclear ribonucleoprotein PRP4 (Pre-mRNA-processing protein 4); Involved in RNA splicing. Is required for the association of U4/U6 snRNP with U5 snRNP in an early step of spliceosome assembly
YHR016C	0.671914	YSC84	Protein YSC84 (LAS seventeen-binding protein 4); Essential for the organization of the actin cytoskeleton, fluid phase endocytosis and vesicle trafficking, together with LSB5
YBR137W	0.671356	YBR137W	UPF0303 protein YBR137W
YPL057C	0.670767	SUR1	Mannosyl phosphorylinositol ceramide synthase SUR1 (EC 2.-.-.-); Involved in the synthesis of mannosyl phosphorylinositol ceramide. Catalyzes the addition of mannosyl to phosphorylinositol ceramide. Suppressor of RVS161 mutation
YLR342W	0.670551	FKS1	1,3-beta-glucan synthase component GLS1 (EC 2.4.1.34) (1,3-beta-D- glucan-UDP glucosyltransferase) (Protein CND1) (Protein CWN53) (Protein FKS1) (Papulacandin B sensitivity protein 1); Alternate catalytic subunit of the 1,3-beta-glucan synthase (GS). Synthesizes 1,3-beta-glucan, a major structural component of the yeast cell wall. Involved in cell wall synthesis, maintenance and cell wall remodel…
YMR253C	0.670398	YMR253C	Uncharacterized membrane protein YMR253C
YLR040C	0.668832	YLR040C	Cell wall protein YLR040C precursor
YGR146C	0.668224	YGR146C	Uncharacterized protein YGR146C
YNL245C	0.667146	CWC25	Pre-mRNA-splicing factor CWC25 (Complexed with CEF1 protein 25); Involved in pre-mRNA splicing
YBR135W	0.666476	CKS1	Cyclin-dependent kinases regulatory subunit (Cell division control protein CKS1); Binds to the catalytic subunit of the cyclin dependent kinase (CDC28) and is essential for its biological function
YPL047W	0.662602	SGF11	SAGA-associated factor 11 (11 kDa SAGA-associated factor); Functions as component of the transcription regulatory histone acetylation (HAT) complex SAGA. SAGA is involved in RNA polymerase II-dependent transcriptional regulation of approximately 10% of yeast genes. At the promoters, SAGA is required for recruitment of the basal transcription machinery. It influences RNA polymerase II transcriptio…
YIL010W	0.661916	DOT5	Peroxiredoxin DOT5 (EC 1.11.1.15) (Thioredoxin reductase) (Nuclear thiol peroxidase) (nTPx) (Disrupter of telomere silencing protein 5); Has a role in telomere silencing, which is the repression of chromatin structure which leads to a stop in the transcription of nearby genes. Also has a role in the regulation of telomere length. Acts as an alkyl-hydroperoxide reductase in the nucleus during post…
YBL059W	0.660065	YBL059W	Uncharacterized protein YBL059W
YOR153W	0.658859	PDR5	Pleiotropic ABC efflux transporter of multiple drugs (Pleiotropic drug resistance protein 5) (Suppressor of toxicity of sporidesmin); Active efflux of weakly charged organic compounds of 90 cubic Angstroms to 300 cubic Angstroms surface volume. Confers resistance to numerous chemicals including cycloheximide, sulfomethuron methyl, steroids, antiseptics, antibiotics, anticancer, herbicides, mycoto…
YHR104W	0.657594	GRE3	NADPH-dependent aldose reductase GRE3 (EC 1.1.1.21) (NADPH-dependent aldo-keto reductase GRE3) (NADPH-dependent methylglyoxal reductase GRE3) (Xylose reductase) (EC 1.1.1.-) (Genes de respuesta a estres protein 3); Reduces the cytotoxic compound methylglyoxal (MG) to (R)-lactaldehyde similar to GRE2. MG is synthesized via a bypath of glycolysis from dihydroxyacetone phosphate and is believed to p…
YMR304W	0.657465	UBP15	Ubiquitin carboxyl-terminal hydrolase 15 (EC 3.1.2.15) (Ubiquitin thioesterase 15) (Ubiquitin-specific-processing protease 15) (Deubiquitinating enzyme 15)
YDR411C	0.65694	DFM1	DER1-like family member protein 1; May be involved in the degradation process of some misfolded endoplasmic reticulum (ER) luminal proteins. Its precise role is however unclear and its inability to complement der1 mutations, suggests either that it is not involved in degradation process of misfolded proteins, or that it participates in the destruction of specific misfolded ER luminal proteins
YOL101C	0.656935	IZH4	ADIPOR-like receptor IZH4 (Implicated in zinc homeostasis protein 4); ADIPOR-like receptor involved in zinc metabolism either by altering membrane sterol content or by directly altering cellular zinc levels
YLL022C	0.65649	HIF1	HAT1-interacting factor 1; Histone H3 and H4 specific chaperone component of the nuclear histone acetyltransferase B (HAT-B) complex. Involved in chromatin assembly and telomere silencing
YHR097C	0.656375	YHR097C	Uncharacterized protein YHR097C
YOL151W	0.655782	GRE2	NADPH-dependent methylglyoxal reductase GRE2 (EC 1.1.1.283) (Genes de respuesta a estres protein 2); Catalyzes the irreversible reduction of the cytotoxic compound methylglyoxal (MG) to (R)-lactaldehyde as an alternative to detoxification of MG by glyoxalase I GLO1. MG is synthesized via a bypath of glycolysis from dihydroxyacetone phosphate and is believed to play a role in cell cycle regulation…
YDR001C	0.653418	NTH1	Neutral trehalase (EC 3.2.1.28) (Alpha,alpha-trehalase) (Alpha,alpha- trehalose glucohydrolase)
YML058W-A	0.653031	HUG1	MEC1-mediated checkpoint protein HUG1; Involved in the MEC1-mediated checkpoint response to DNA damage and replication arrest
YER180C-A	0.652457	SLO1	SCOCO-like protein 1
YJL180C	0.652266	ATP12	Protein ATP12, mitochondrial precursor; Essential for the assembly of the mitochondrial F1-F0 complex
YDR204W	0.649404	COQ4	Ubiquinone biosynthesis protein COQ4, mitochondrial precursor; Component of the coenzyme Q biosynthetic pathway. May play a role in organizing a multi-subunit COQ enzyme complex required for coenzyme Q biosynthesis. Required for steady-state levels of COQ3, COQ4, COQ6, COQ7 and COQ9 polypeptides
YBR211C	0.647649	AME1	Central kinetochore subunit AME1 (Associated with microtubules and essential protein 1); Component of the central kinetochore, which mediates the attachment of the centromere to the mitotic spindle by forming essential interactions between the microtubule-associated outer kinetochore proteins and the centromere-associated inner kinetochore proteins. Required for establishing bipolar spindle- micr…
YGL185C	0.647173	YGL185C	Putative 2-hydroxyacid dehydrogenase YGL185C (EC 1.-.-.-)
YBL089W	0.647103	AVT5	Vacuolar amino acid transporter 5; Probable amino acid transporter of unknown specificity
YOR336W	0.645707	KRE5	Killer toxin-resistance protein 5 precursor; Required for (1->6)-beta-D-glucan synthesis and normal cell growth
YFL029C	0.644813	CAK1	Serine/threonine-protein kinase CAK1 (EC 2.7.11.22) (CDK-activating kinase)
YMR200W	0.644701	ROT1	Uncharacterized protein YMR200W; Required for normal levels of the cell wall 1,6-beta- glucan. Involved in a protein folding machinery chaperoning proteins acting in various physiological processes including cell wall synthesis and lysis of autophagic bodies. Controls actin cytoskeleton polarization to the mother-bud neck and CLB2 protein stability (By similarity)
YMR054W	0.641365	STV1	Vacuolar ATP synthase subunit a, Golgi isoform (EC 3.6.3.14) (V-ATPase 101 kDa subunit) (V-ATPase subunit AC115) (Similar to VPH1 protein 1); Subunit of the integral membrane V0 complex of vacuolar ATPase essential for assembly and catalytic activity. Is present only in Golgi- and endosome-residing V-ATPase complexes. Enzymes containing this subunit have a 4-fold lower ratio of proton transport t…
YHR199C	0.640774	FMP34	Uncharacterized protein YHR199C
YGL084C	0.640748	GUP1	Glycerol uptake protein 1; Involved in active uptake of glycerol driven by electrogenic proton symport
YJL094C	0.639035	KHA1	K(+)/H(+) antiporter 1; Potassium-proton antiport
YCR076C	0.638435	YCR076C	Uncharacterized protein YCR076C
YOR198C	0.63821	BFR1	Nuclear segregation protein BFR1 (Brefeldin A resistance protein 1); Implicated in secretion, nuclear segregation and in maintenance of cell size
YPL138C	0.63435	SPP1	COMPASS component SPP1 (Complex proteins associated with SET1 protein SPP1) (Set1C component SPP1) (Suppressor of PRP protein 1); The COMPASS (Set1C) complex specifically mono-, di- and trimethylates histone H3 to form H3K4me1/2/3, which subsequently plays a role in telomere length maintenance and transcription elongation regulation
YKL206C	0.633723	ADD66	Uncharacterized protein YKL206C; Involved in 20S proteasome assembly. Required for maximal proteasome activity. Affects the chymotrypsin-like activity of the proteasome. Can be degraded by the proteasome. Involved in the endoplasmic reticulum-associated degradation (ERAD)
YNL115C	0.632651	YNL115C	Uncharacterized vacuolar membrane protein YNL115C
YJR040W	0.631059	GEF1	Protein GEF1 (Voltage-gated chloride channel) (ClC-Y1) (ClC-A); Transport protein involved in intracellular iron metabolism during growth on fermentable and non fermentable carbon sources. Potential voltage-gated chloride channel
YOR221C	0.629916	MCT1	Malonyl CoA-acyl carrier protein transacylase, mitochondrial precursor (EC 2.3.1.39) (MCT) (Malonyl-CoA:ACP transferase); Involved in biosynthesis of fatty acids in mitochondria (By similarity)
YOR035C	0.628357	SHE4	Protein SHE4; Required for mother cell-specific ho expression. Might be required for the transport of factors (such as ASH1) that promote HO repression from the mother cell into its bud
YNL058C	0.627947	YNL058C	Uncharacterized protein YNL058C
YIR033W	0.626908	MGA2	Protein MGA2
YKL094W	0.624885	YJU3	Uncharacterized protein YKL094W; Serine hydrolase of unknown specificity
YML038C	0.62469	YMD8	Uncharacterized transporter YML038C
YMR013C	0.623927	SEC59	Dolichol kinase (EC 2.7.1.108); Involved in the synthesis of the sugar donor Dol-P-Man which is required in the synthesis of N-linked and O-linked oligosaccharides and for that of GPI anchors. It is required for spore germination. Has an essential role in cellular metabolism
YGR268C	0.622259	HUA1	Uncharacterized protein YGR268C
YMR305C	0.62122	SCW10	Probable family 17 glucosidase SCW10 precursor (EC 3.2.1.-) (Soluble cell wall protein 10); Glucanases possibly play a role in cell expansion during growth, in cell-cell fusion during mating, and in spore release during sporulation (By similarity)
YDL193W	0.620083	NUS1	Probable undecaprenyl pyrophosphate synthetase (EC 2.5.1.31) (UPP synthetase) (Di-trans,poly-cis-decaprenylcistransferase) (Undecaprenyl diphosphate synthase) (UDS) (Nuclear undecaprenyl pyrophosphate synthase 1); Generates undecaprenyl pyrophosphate (UPP) from isopentenyl pyrophosphate (IPP) (By similarity)
YDR358W	0.618997	GGA1	ADP-ribosylation factor-binding protein GGA1 (Golgi-localized, gamma ear-containing, ARF-binding protein 1); May play a role in the regulation of membrane traffic through the trans-Golgi network
YDR533C	0.618675	HSP31	Probable chaperone protein HSP31 (EC 3.2.-.-) (Heat shock protein 31); Probable protease. May act as a chaperone
YBR046C	0.616193	ZTA1	Probable quinone oxidoreductase (EC 1.6.5.5) (NADPH:quinone reductase)
YCL032W	0.615799	STE50	Protein STE50; Involved in growth arrest during conjugation. May interact with the G protein alpha subunit
YAR002C-A	0.615555	ERP1	Protein ERP1 precursor; Involved in vesicular protein trafficking
YJR134C	0.614759	SGM1	Uncharacterized protein YJR134C; Required for normal growth rate on galactose and mannose
YMR192W	0.614612	GYL1	Uncharacterized protein YMR192W
YDR530C	0.614171	APA2	5',5'''-P-1,P-4-tetraphosphate phosphorylase 2 (EC 2.7.7.53) (Diadenosine 5',5'''-P1,P4-tetraphosphate phosphorylase) (AP-4-A phosphorylase) (Ap4A phosphorylase II) (AP,A phosphorylase) (ATP adenylyltransferase); Sustains the catabolism of Np-4-N' nucleotides, rather than their synthesis
YNL320W	0.613418	YNL320W	Uncharacterized membrane protein YNL320W
YHR175W	0.612432	CTR2	Copper transport protein CTR2 (Copper transporter 2); Provides bioavailable copper via mobilization of vacuolar copper stores and export to the cytoplasm
YCL055W	0.611124	KAR4	Karyogamy protein KAR4; May assist STE12 in the pheromone-dependent expression of KAR3 and CIK1. Also required for meiosis
YLR350W	0.609028	ORM2	Protein ORM2
YBR233W	0.609015	PBP2	PAB1-binding protein 2
YML070W	0.605632	DAK1	Dihydroxyacetone kinase 1 (EC 2.7.1.29) (Glycerone kinase 1) (DHA kinase 1)
YIL049W	0.604798	DFG10	Protein DFG10; Not known; protein required for filamentous growth, cell polarity, and cellular elongation
YPL152W	0.604317	RRD2	Serine/threonine-protein phosphatase 2A activator 2 (EC 5.2.1.8) (Peptidyl-prolyl cis-trans isomerase PTPA-2) (PPIase PTPA-2) (Rotamase PTPA-2) (Phosphotyrosyl phosphatase activator 2); PPIases accelerate the folding of proteins. It catalyzes the cis-trans isomerization of proline imidic peptide bonds in oligopeptides. Acts as a regulatory subunit for TAP42-associated PP2A-like phosphatases modul…
YHR137W	0.601408	ARO9	Aromatic amino acid aminotransferase 2 (EC 2.6.1.-) (Aromatic amino acid aminotransferase II); Has aromatic amino acid transaminase activity and kynurenine aminotransferase activity
YGR058W	0.600632	PEF1	Calpain small subunit homolog protein YGR058W
YMR041C	0.600017	ARA2	D-arabinose 1-dehydrogenase (EC 1.1.1.116) (NAD(+)-specific D- arabinose dehydrogenase)
YMR242C_YOR312C	-0.600313	RPL20A	60S ribosomal protein L20 (L18a)
YKR095W-A	-0.601047	PCC1	Polarized growth chromatin-associated controller 1; Component of the EKC/KEOPS complex which promotes both telomere uncapping and telomere elongation. The complex is required for efficient recruitment of transcriptional coactivators
YDR222W	-0.605111	YDR222W	Uncharacterized protein YDR222W
YLR304C	-0.60703	ACO1	Aconitate hydratase, mitochondrial precursor (EC 4.2.1.3) (Citrate hydro-lyase) (Aconitase); Required for growth on nonfermentable carbon sources and for biosynthesis of glutamate
YKL040C	-0.611893	NFU1	NifU-like protein, mitochondrial precursor; Involved in iron homeostasis within the mitochondrion where it is involved in the assembly of iron-sulfur proteins. May also be involved in the repair of iron sulfur clusters
YLR185W	-0.617546	RPL37A	60S ribosomal protein L37-A (L43) (YL35) (YP55); Binds to the 23S rRNA (By similarity)
YNL086W	-0.623196	YNL086W	Uncharacterized protein YNL086W
YDR399W	-0.62376	HPT1	Hypoxanthine guanine phosphoribosyltransferase (EC 2.4.2.8) (HGPRT) (Bypass of repression by adenine protein 6)
YOR356W	-0.633101	YOR356W	Probable electron transfer flavoprotein-ubiquinone oxidoreductase, mitochondrial precursor (EC 1.5.5.1) (ETF-QO) (ETF-ubiquinone oxidoreductase) (ETF dehydrogenase) (Electron-transferring- flavoprotein dehydrogenase); Accepts electrons from ETF and reduces ubiquinone (By similarity)
YNR044W	-0.634982	AGA1	A-agglutinin anchorage subunit precursor (A-agglutinin cell wall attachment subunit); Cell wall anchoring subunit of the a-agglutinin heterodimer. S.cerevisiae a and alpha cells express the complementary cell surface glycoproteins a-agglutinin and alpha- agglutinin, respectively, which interact with one another to promote cellular aggregation during mating
YBR120C	-0.646338	CBP6	Cytochrome B pre-mRNA-processing protein 6; This protein is involved in processing of the 5' terminus and the intervening sequences of cytochrome b pre-mRNA
YJL212C	-0.649036	OPT1	Oligopeptide transporter 1 (High affinity glutathione transporter 1); High affinity transporter for glutathione. Also transports tetra- and pentapeptides like the opioids leucine enkephalin (Tyr-Gly-Gly-Phe-Leu) and methionine enkephalin (Tyr- Gly-Gly_Phe-Met) across the cell membrane
YOR065W	-0.651592	CYT1	Cytochrome c1, heme protein, mitochondrial precursor (Ubiquinol- cytochrome-c reductase complex cytochrome c1 subunit) (Complex III subunit CYT1) (Cytochrome b-c1 complex subunit CYT1); Heme-containing component of the ubiquinol-cytochrome c reductase complex (complex III or cytochrome b-c1 complex), which is part of the mitochondrial respiratory chain that generates an electrochemical potential …
YHR148W	-0.663981	IMP3	U3 small nucleolar ribonucleoprotein protein IMP3 (U3 snoRNP protein IMP3) (Interacting with MPP10 protein 3); Required for the early cleavages at sites A0, A1 and A2 during 18S ribosomal pre-RNA processing
YLR452C	-0.667907	SST2	Protein SST2; Desensitization to alpha-factor pheromone. Is involved in regulating the signaling pathway for responding to mating pheromone
YPR149W	-0.668626	NCE102	Non-classical export protein 2; Involved in a novel pathway of export of proteins that lack a cleavable signal sequence. It may be an accessory subunit to an essential core component of the non-classical export machinery. Alternatively, its role in export may be indirect
YOR108W	-0.673906	LEU9	2-isopropylmalate synthase 2, mitochondrial precursor (EC 2.3.3.13) (Alpha-isopropylmalate synthase 2) (Alpha-isopropylmalate synthase II) (Alpha-IPM synthetase 2); Catalyzes the condensation of the acetyl group of acetyl-CoA with 3-methyl-2-oxobutanoate (2-oxoisovalerate) to form 3-carboxy-3-hydroxy-4-methylpentanoate (2-isopropylmalate). Redundant to LEU4, responsible of about 20% of alpha-IPMS…
YLR073C	-0.677203	YLR073C	Uncharacterized protein YLR073C; Inhibitor of the DOA4 deubiquitinase involved in the regulation of protein degradation by the proteasome and maintenance of a normal level of free ubiquitin (By similarity)
YML113W	-0.690462	DAT1	Oligo(A)/oligo(T)-binding protein (Datin); DNA-binding protein that recognizes oligo(A).oligo(T) tracts (A.T DNA). Can bind to any 11 bp sequence in which 10 bases conform to an uninterrupted oligo(A).oligo(T) tract
YDR384C	-0.692871	ATO3	Uncharacterized protein YDR384C; Transporter protein required for ammonia export. Induced in rho(0) cells, probably to eliminate the excess ammonia that arises because of a potential defect in ammonia assimilation in those cells
YLR413W	-0.694339	YLR413W	Cell membrane protein YLR413W precursor
YDL181W	-0.695838	INH1	ATPase inhibitor, mitochondrial precursor; Forms a one-to-one complex with ATPase to inhibit the enzyme activity completely
YLL028W	-0.711844	TPO1	Polyamine transporter 1; Cell membrane polyamine/proton antiporter, involved in the detoxification of excess polyamines in the cytoplasm. Catalyzes polyamine uptake at alkaline pH and excretion at acidic pH. Recognizes spermidine, spermine and putrescine, the polyamine analogs methylglyoxal bis(guanylhydrazone) (MGBG) and paraquat, the antimalarial drug quinidine, and cycloheximide. Confers resis…
YER174C	-0.714527	GRX4	Monothiol glutaredoxin-4
YOR319W	-0.721444	HSH49	Protein HSH49; Possible SF3b-like factor
YPL018W	-0.725584	CTF19	Central kinetochore subunit CTF19 (Chromosome transmission fidelity protein 19) (Minichromosome maintenance protein 18); Component of the central kinetochore, which mediates the attachment of the centromere to the mitotic spindle by forming essential interactions between the microtubule-associated outer kinetochore proteins and the centromere-associated inner kinetochore proteins. Required for es…
YDL067C	-0.726701	COX9	Cytochrome c oxidase subunit 7A precursor (EC 1.9.3.1) (Cytochrome c oxidase polypeptide VIIA); This small integral protein plays a role in holoenzyme assembly or stability
YLR363W-A	-0.734774	YLR363W-A	Uncharacterized protein YLR363W-A
YIL019W	-0.735309	FAF1	Protein FAF1 (Forty S assembly factor); Required for pre-rRNA processing and 40S ribosomal subunit assembly. Seems to act in the processing of 35S rRNA at the A(0), A(1), and A(2) cleavage sites
YNL119W	-0.737579	NCS2	Uncharacterized protein YNL119W; Plays a central role in 2-thiolation of mcm(5)S(2)U at tRNA wobble positions of tRNA(Lys), tRNA(Glu) and tRNA(Gln). May act by forming a heterodimer with NCS6 that ligates sulfur from thiocarboxylated URM1 onto the uridine of tRNAs at wobble position. Prior mcm(5) tRNA modification by the elongator complex is required for 2-thiolation. May also be involved in prot…
YER156C	-0.741139	YER156C	UPF0160 protein YER156C
YAL059W	-0.753326	ECM1	Protein ECM1 (Extracellular mutant protein 1) (Protein SIM1)
YLR130C	-0.771827	ZRT2	Zinc-regulated transporter 2 (Low-affinity zinc transport protein ZRT2); Low-affinity zinc transport protein. Active in zinc- replete cells and is time-, temperature- and concentration- dependent and prefers zinc over other metals as its substrate
YGL187C	-0.779327	COX4	Cytochrome c oxidase polypeptide IV, mitochondrial precursor (EC 1.9.3.1)
YLR333C	-0.800631	RPS25B	40S ribosomal protein S25-B precursor (S31) (YS23) (RP45)
YOR196C	-0.804918	LIP5	Lipoic acid synthetase, mitochondrial precursor (Lip-syn) (Lipoate synthase); Catalyzes the radical-mediated insertion of two sulfur atoms into the C-6 and C-8 positions of the octanoyl moiety bound to the lipoyl domains of lipoate-dependent enzymes, thereby converting the octanoylated domains into lipoylated derivatives (Probable)
YMR006C	-0.827203	PLB2	Lysophospholipase 2 precursor (EC 3.1.1.5) (Phospholipase B 2); Sequentially removes both fatty acyl groups from diacylglycerophospholipids and therefore has both phospholipase A and lysophospholipase activities. Substrate preference is phosphatidylserine > phosphatidylinositol > phosphatidylcholine > phosphatidylethanolamine
YGL032C	-0.864623	AGA2	A-agglutinin-binding subunit precursor; Receptor binding subunit of the a-agglutinin heterodimer. S.cerevisiae a and alpha cells express the complementary cell surface glycoproteins a-agglutinin and alpha- agglutinin, respectively, which interact with one another to promote cellular aggregation during mating
YPL193W	-0.882216	RSA1	Ribosome assembly 1 protein; Involved in a late nucleoplasmic step of 60S ribosomal subunit assembly
YJR016C	-0.907055	ILV3	Dihydroxy-acid dehydratase, mitochondrial precursor (EC 4.2.1.9) (DAD) (2,3-dihydroxy acid hydrolyase)
YJR048W	-0.917318	CYC1	Cytochrome c iso-1; Electron carrier protein. The oxidized form of the cytochrome c heme group can accept an electron from the heme group of the cytochrome c1 subunit of cytochrome reductase. Cytochrome c then transfers this electron to the cytochrome oxidase complex, the final protein carrier in the mitochondrial electron-transport chain (By similarity)
YDR234W	-0.960819	LYS4	Homoaconitase, mitochondrial precursor (EC 4.2.1.36) (Homoaconitate hydratase); Responsible for the dehydration of cis-homoaconitate to homoisocitric acid
YAR071W_YHR215W_YBR093C_YBR092C	-1.0038	PHO11	Acid phosphatase PHO11 precursor (EC 3.1.3.2) (P56)
YGR230W	-1.0535	BNS1	Protein BNS1; Component of the FEAR (CDC14 early anaphase release) network which promotes CDC14 release from the nucleolus during early anaphase and is required for the efficient segregation of telomeric and nucleolar regions. Although BNS1 can partially compensate for a lack of SPO12 function when overexpressed, it does not appear to play any role in controlling meiotic nuclear division
YJL200C	-1.13085	ACO2	Probable aconitate hydratase 2 (EC 4.2.1.3) (Citrate hydro-lyase 2) (Aconitase 2)
YGL009C	-1.13497	LEU1	3-isopropylmalate dehydratase (EC 4.2.1.33) (Isopropylmalate isomerase) (Alpha-IPM isomerase) (IPMI); Catalyzes the isomerization between 2-isopropylmalate and 3-isopropylmalate, via the formation of 2-isopropylmaleate
YGR234W	-1.16446	YHB1	Flavohemoprotein (Hemoglobin-like protein) (Flavohemoglobin) (Nitric oxide dioxygenase) (EC 1.14.12.17) (NO oxygenase) (NOD); Is involved in NO detoxification in an aerobic process, termed nitric oxide dioxygenase (NOD) reaction that utilizes O(2) and NAD(P)H to convert NO to nitrate, which protects the fungus from various noxious nitrogen compounds. Therefore, plays a central role in the inducib…
YGR286C	-1.19165	BIO2	Biotin synthase, mitochondrial precursor (EC 2.8.1.6) (Biotin synthetase)
YHR136C	-1.27323	SPL2	Uncharacterized protein YHR136C; Putative cyclin-dependent kinase (CDK) inhibitor necessary and sufficient for PHO pathway-dependent down-regulation of low-affinity phosphate transport
YDL171C	-1.34548	GLT1	Glutamate synthase [NADH] precursor (EC 1.4.1.14) (NADH-GOGAT); Forms L-glutamate from L-glutamine and 2-oxoglutarate. Represents an alternative pathway to L-glutamate dehydrogenase for the biosynthesis of L-glutamate. Participates with glutamine synthetase in ammonia assimilation processes. The enzyme is specific for NADH, L-glutamine and 2-oxoglutarate
YGL255W	-1.46508	ZRT1	Zinc-regulated transporter 1 (High-affinity zinc transport protein ZRT1); High-affinity zinc transport protein
YKR093W	-2.69594	PTR2	Peptide transporter PTR2 (Peptide permease PTR2); Uptake of small peptides
